# Supplementary material for: Circular RNA circPVT1 promotes nasopharyngeal carcinoma metastasis via the β-TrCP/c-Myc/SRSF1 positive feedback loop
Source: Mol Cancer. 2022 Oct 5;21:192. doi: 10.1186/s12943-022-01659-w (PMC9533486; doi:10.1186/s12943-022-01659-w)
Supplement: Supplementary file 1 — Additional file 1: Supplemental Table 1. Clinicopathological data of 60 NPC and 26 NPE tissues measured by qRT-PCR. [file 12943_2022_1659_MOESM1_ESM.xlsx]

## Sheet: Sheet1
Supplemental Table 1. Clinicopathological data of 60 NPC and 26 NPE tissues measured by qRT-PCR.
Patient No.	Gender (M=Male F=Female)	Age at Diagnosis	WHO histological diagnosis	T stage	N stage	M stage	Clinical Stages
Pat 01	F	NPC	nasopharyngeal squamous cell carcinoma	2	1	0	II
Pat 02	F	NPC	nasopharyngeal squamous cell carcinoma	2	1	0	II
Pat 03	M	NPC	nasopharyngeal squamous cell carcinoma	2	1	0	II
Pat 04	F	NPC	nasopharyngeal squamous cell carcinoma	2	1	0	II
Pat 05	F	NPC	nasopharyngeal squamous cell carcinoma	1	1	0	II
Pat 06	F	NPC	nasopharyngeal squamous cell carcinoma	2	1	0	II
Pat 07	M	NPC	nasopharyngeal squamous cell carcinoma	2	1	0	II
Pat 08	F	NPC	nasopharyngeal squamous cell carcinoma	2	0	0	II
Pat 09	M	NPC	nasopharyngeal squamous cell carcinoma	2	0	0	II
Pat 10	M	NPC	nasopharyngeal squamous cell carcinoma	2	1	0	II
Pat 11	F	NPC	nasopharyngeal squamous cell carcinoma	2	1	0	II
Pat 12	M	NPC	nasopharyngeal squamous cell carcinoma	2	1	0	II
Pat 13	F	NPC	nasopharyngeal squamous cell carcinoma	2	2	0	III
Pat 14	M	NPC	nasopharyngeal squamous cell carcinoma	2	2	0	III
Pat 15	F	NPC	nasopharyngeal squamous cell carcinoma	2	2	0	III
Pat 16	F	NPC	nasopharyngeal squamous cell carcinoma	2	2	0	III
Pat 17	M	NPC	nasopharyngeal squamous cell carcinoma	2	2	0	III
Pat 18	M	NPC	nasopharyngeal squamous cell carcinoma	3	1	0	III
Pat 19	M	NPC	nasopharyngeal squamous cell carcinoma	2	2	0	III
Pat 20	M	NPC	nasopharyngeal squamous cell carcinoma	2	2	0	III
Pat 21	M	NPC	nasopharyngeal squamous cell carcinoma	2	2	0	III
Pat 22	M	NPC	nasopharyngeal squamous cell carcinoma	2	2	0	III
Pat 23	M	NPC	nasopharyngeal squamous cell carcinoma	2	2	0	III
Pat 24	M	NPC	nasopharyngeal squamous cell carcinoma	3	2	0	III
Pat 25	M	NPC	nasopharyngeal squamous cell carcinoma	3	2	0	III
Pat 26	M	NPC	nasopharyngeal squamous cell carcinoma	1	2	0	III
Pat 27	M	NPC	nasopharyngeal squamous cell carcinoma	3	2	0	III
Pat 28	M	NPC	nasopharyngeal squamous cell carcinoma	2	2	0	III
Pat 29	M	NPC	nasopharyngeal squamous cell carcinoma	2	2	0	III
Pat 30	M	NPC	nasopharyngeal squamous cell carcinoma	3	1	0	III
Pat 31	M	NPC	nasopharyngeal squamous cell carcinoma	2	2	0	III
Pat 32	F	NPC	nasopharyngeal squamous cell carcinoma	2	2	0	III
Pat 33	M	NPC	nasopharyngeal squamous cell carcinoma	3	2	0	III
Pat 34	M	NPC	nasopharyngeal squamous cell carcinoma	2	2	0	III
Pat 35	M	NPC	nasopharyngeal squamous cell carcinoma	3	2	0	III
Pat 36	M	NPC	nasopharyngeal squamous cell carcinoma	1	3	0	IVb
Pat 37	M	NPC	nasopharyngeal squamous cell carcinoma	4	2	0	IVa
Pat 38	M	NPC	nasopharyngeal squamous cell carcinoma	4	1	0	IVa
Pat 39	F	NPC	nasopharyngeal squamous cell carcinoma	4	3	0	IVb
Pat 40	M	NPC	nasopharyngeal squamous cell carcinoma	2	3	0	IVb
Pat 41	F	NPC	nasopharyngeal squamous cell carcinoma	2	3	0	IVb
Pat 42	F	NPC	nasopharyngeal squamous cell carcinoma	2	3	0	IVb
Pat 43	M	NPC	nasopharyngeal squamous cell carcinoma	3	3	0	IVb
Pat 44	F	NPC	nasopharyngeal squamous cell carcinoma	4	3	0	IVb
Pat 45	F	NPC	nasopharyngeal squamous cell carcinoma	2	3	0	IVb
Pat 46	F	NPC	nasopharyngeal squamous cell carcinoma	4	2	0	IVa
Pat 47	F	NPC	nasopharyngeal squamous cell carcinoma	3	2	1	IVc
Pat 48	M	NPC	nasopharyngeal squamous cell carcinoma	4	3	1	IVc
Pat 49	M	NPC	nasopharyngeal squamous cell carcinoma	3	3	0	Iva
Pat 50	M	NPC	nasopharyngeal squamous cell carcinoma	3	3	0	IV
Pat 51	M	NPC	nasopharyngeal squamous cell carcinoma	2	3	0	IV
Pat 52	M	NPC	nasopharyngeal squamous cell carcinoma	2	3	0	Iva
Pat 53	M	NPC	nasopharyngeal squamous cell carcinoma	3	3	0	IV
Pat 54	M	NPC	nasopharyngeal squamous cell carcinoma	3	3	0	IVa
Pat 55	M	NPC	nasopharyngeal squamous cell carcinoma	4	2	0	IVa
Pat 56	M	NPC	nasopharyngeal squamous cell carcinoma	3	3	0	Iva
Pat 57	M	NPC	nasopharyngeal squamous cell carcinoma	2	3	0	IV
Pat 58	M	NPC	nasopharyngeal squamous cell carcinoma	2	3	0	IVa
Pat 59	F	NPC	nasopharyngeal squamous cell carcinoma	3	3	0	IVa
Pat 60	M	NPC	nasopharyngeal squamous cell carcinoma	3	3	0	IVb
Pat 61	F	NPE	non-tumor nasopharyngeal epithelial tissues	NA	NA	NA	NA
Pat 62	M	NPE	non-tumor nasopharyngeal epithelial tissues	NA	NA	NA	NA
Pat 63	F	NPE	non-tumor nasopharyngeal epithelial tissues	NA	NA	NA	NA
Pat 64	M	NPE	non-tumor nasopharyngeal epithelial tissues	NA	NA	NA	NA
Pat 65	F	NPE	non-tumor nasopharyngeal epithelial tissues	NA	NA	NA	NA
Pat 66	M	NPE	non-tumor nasopharyngeal epithelial tissues	NA	NA	NA	NA
Pat 67	F	NPE	non-tumor nasopharyngeal epithelial tissues	NA	NA	NA	NA
Pat 68	M	NPE	non-tumor nasopharyngeal epithelial tissues	NA	NA	NA	NA
Pat 69	M	NPE	non-tumor nasopharyngeal epithelial tissues	NA	NA	NA	NA
Pat 70	F	NPE	non-tumor nasopharyngeal epithelial tissues	NA	NA	NA	NA
Pat 71	M	NPE	non-tumor nasopharyngeal epithelial tissues	NA	NA	NA	NA
Pat 72	F	NPE	non-tumor nasopharyngeal epithelial tissues	NA	NA	NA	NA
Pat 73	F	NPE	non-tumor nasopharyngeal epithelial tissues	NA	NA	NA	NA
Pat 74	M	NPE	non-tumor nasopharyngeal epithelial tissues	NA	NA	NA	NA
Pat 75	F	NPE	non-tumor nasopharyngeal epithelial tissues	NA	NA	NA	NA
Pat 76	M	NPE	non-tumor nasopharyngeal epithelial tissues	NA	NA	NA	NA
Pat 77	M	NPE	non-tumor nasopharyngeal epithelial tissues	NA	NA	NA	NA
Pat 78	M	NPE	non-tumor nasopharyngeal epithelial tissues	NA	NA	NA	NA
Pat 79	F	NPE	non-tumor nasopharyngeal epithelial tissues	NA	NA	NA	NA
Pat 80	F	NPE	non-tumor nasopharyngeal epithelial tissues	NA	NA	NA	NA
Pat 81	F	NPE	non-tumor nasopharyngeal epithelial tissues	NA	NA	NA	NA
Pat 82	M	NPE	non-tumor nasopharyngeal epithelial tissues	NA	NA	NA	NA
Pat 83	F	NPE	non-tumor nasopharyngeal epithelial tissues	NA	NA	NA	NA
Pat 84	M	NPE	non-tumor nasopharyngeal epithelial tissues	NA	NA	NA	NA
Pat 85	F	NPE	non-tumor nasopharyngeal epithelial tissues	NA	NA	NA	NA
Pat 86	F	NPE	non-tumor nasopharyngeal epithelial tissues	NA	NA	NA	NA
NPC = nasopharyngeal carcinoma;NPE = nontumor nasopharyngeal epithelium;
