# Supplementary material for: Circular RNA circPVT1 promotes nasopharyngeal carcinoma metastasis via the β-TrCP/c-Myc/SRSF1 positive feedback loop
Source: Mol Cancer. 2022 Oct 5;21:192. doi: 10.1186/s12943-022-01659-w (PMC9533486; doi:10.1186/s12943-022-01659-w)
Supplement: Supplementary file 2 — Additional file 2: Supplemental Table 2. Clinicopathological data of 159 paraffin-embedded NPC tissues and 29 non-neoplastic nasopharyngeal epithelialtissues for in situhybridization. [file 12943_2022_1659_MOESM2_ESM.xlsx]

## Sheet: sheet1
Supplemental Table 2. Clinicopathological data of 159 paraffin-embedded NPC tissues and 29 non-neoplastic nasopharyngeal epithelial tissues for in situ hybridization.
Patient No.	Gender (M=Male F=Female)	Overall survival	Age at Diagnosis	WHO histological diagnosis	T stage	N stage	M stage	Clinical stages	In situ hybridization score of circPVT1
N1	M	34	63	non-tumor nasopharyngeal epithelial tissues	NA	NA	NA	NA	0
N2	M	62	35	non-tumor nasopharyngeal epithelial tissues	NA	NA	NA	NA	0
N3	M	35	22	non-tumor nasopharyngeal epithelial tissues	NA	NA	NA	NA	0
N4	M	9	56	non-tumor nasopharyngeal epithelial tissues	NA	NA	NA	NA	0
N5	M	108	49	non-tumor nasopharyngeal epithelial tissues	NA	NA	NA	NA	0
N6	F	99	40	non-tumor nasopharyngeal epithelial tissues	NA	NA	NA	NA	0
N7	M	79	52	non-tumor nasopharyngeal epithelial tissues	NA	NA	NA	NA	0
N8	M	38	45	non-tumor nasopharyngeal epithelial tissues	NA	NA	NA	NA	0
N9	M	112	55	non-tumor nasopharyngeal epithelial tissues	NA	NA	NA	NA	0
N10	M	60	47	non-tumor nasopharyngeal epithelial tissues	NA	NA	NA	NA	1
N11	M	106	32	non-tumor nasopharyngeal epithelial tissues	NA	NA	NA	NA	1
N12	M	48	31	non-tumor nasopharyngeal epithelial tissues	NA	NA	NA	NA	1
N13	M	117	56	non-tumor nasopharyngeal epithelial tissues	NA	NA	NA	NA	1
N14	M	66	50	non-tumor nasopharyngeal epithelial tissues	NA	NA	NA	NA	1
N15	F	69	50	non-tumor nasopharyngeal epithelial tissues	NA	NA	NA	NA	1
N16	M	7	44	non-tumor nasopharyngeal epithelial tissues	NA	NA	NA	NA	1
N17	M	71	55	non-tumor nasopharyngeal epithelial tissues	NA	NA	NA	NA	2
N18	F	75	35	non-tumor nasopharyngeal epithelial tissues	NA	NA	NA	NA	2
N19	M	80	42	non-tumor nasopharyngeal epithelial tissues	NA	NA	NA	NA	2
N20	M	23	24	non-tumor nasopharyngeal epithelial tissues	NA	NA	NA	NA	2
N21	M	63	57	non-tumor nasopharyngeal epithelial tissues	NA	NA	NA	NA	2
N22	M	41	53	non-tumor nasopharyngeal epithelial tissues	NA	NA	NA	NA	3
N23	M	110	61	non-tumor nasopharyngeal epithelial tissues	NA	NA	NA	NA	3
N24	M	118	48	non-tumor nasopharyngeal epithelial tissues	NA	NA	NA	NA	3
N25	F	46	52	non-tumor nasopharyngeal epithelial tissues	NA	NA	NA	NA	3
N26	M	88	49	non-tumor nasopharyngeal epithelial tissues	NA	NA	NA	NA	3
N27	M	93	37	non-tumor nasopharyngeal epithelial tissues	NA	NA	NA	NA	3
N28	M	77	68	non-tumor nasopharyngeal epithelial tissues	NA	NA	NA	NA	3
N29	F	71	52	non-tumor nasopharyngeal epithelial tissues	NA	NA	NA	NA	3
T1	M	98	36	nasopharyngeal squamous cell carcinoma	2	1	0	II	0
T2	M	102	52	nasopharyngeal squamous cell carcinoma	3	2	0	III	0
T3	M	9	56	nasopharyngeal squamous cell carcinoma	1	0	0	I	1
T4	M	74	49	nasopharyngeal squamous cell carcinoma	2	2	0	III	1
T5	F	71	44	nasopharyngeal squamous cell carcinoma	2	0	0	II	1
T6	M	81	61	nasopharyngeal squamous cell carcinoma	2	1	0	II	1
T7	M	75	47	nasopharyngeal squamous cell carcinoma	3	2	0	III	1
T8	M	31	55	nasopharyngeal squamous cell carcinoma	3	0	0	III	1
T9	M	55	37	nasopharyngeal squamous cell carcinoma	2	2	0	III	1
T10	M	35	53	nasopharyngeal squamous cell carcinoma	3	2	0	III	1
T11	M	72	64	nasopharyngeal squamous cell carcinoma	4	2	0	IV	2
T12	M	70	24	nasopharyngeal squamous cell carcinoma	3	1	0	III	2
T13	M	75	51	nasopharyngeal squamous cell carcinoma	2	2	0	III	2
T14	M	64	52	nasopharyngeal squamous cell carcinoma	2	2	0	III	2
T15	F	73	42	nasopharyngeal squamous cell carcinoma	2	1	0	II	2
T16	F	81	41	nasopharyngeal squamous cell carcinoma	4	1	0	IV	2
T17	M	74	54	nasopharyngeal squamous cell carcinoma	2	0	0	II	2
T18	M	72	63	nasopharyngeal squamous cell carcinoma	2	1	0	II	2
T19	F	68	43	nasopharyngeal squamous cell carcinoma	1	1	0	II	2
T20	M	94	42	nasopharyngeal squamous cell carcinoma	4	2	1	IV	2
T21	M	77	48	nasopharyngeal squamous cell carcinoma	3	2	0	III	2
T22	F	72	50	nasopharyngeal squamous cell carcinoma	3	3	0	IV	2
T23	F	102	36	nasopharyngeal squamous cell carcinoma	2	3	0	IV	2
T24	M	93	24	nasopharyngeal squamous cell carcinoma	1	3	1	IV	2
T25	M	52	50	nasopharyngeal squamous cell carcinoma	2	0	0	II	2
T26	F	43	38	nasopharyngeal squamous cell carcinoma	2	1	0	II	2
T27	M	8	36	nasopharyngeal squamous cell carcinoma	2	1	1	IV	2
T28	M	47	37	nasopharyngeal squamous cell carcinoma	2	3	0	IV	2
T29	M	45	35	nasopharyngeal squamous cell carcinoma	2	1	0	II	2
T30	M	77	37	nasopharyngeal squamous cell carcinoma	3	1	0	III	2
T31	M	37	23	nasopharyngeal squamous cell carcinoma	2	0	0	II	2
T32	M	87	28	nasopharyngeal squamous cell carcinoma	2	0	0	II	2
T33	M	38	39	nasopharyngeal squamous cell carcinoma	4	0	0	IV	2
T34	M	38	59	nasopharyngeal squamous cell carcinoma	4	0	0	IV	2
T35	M	56	39	nasopharyngeal squamous cell carcinoma	2	1	0	II	2
T36	M	57	56	nasopharyngeal squamous cell carcinoma	2	1	0	II	2
T37	M	71	39	nasopharyngeal squamous cell carcinoma	2	1	0	II	2
T38	M	48	47	nasopharyngeal squamous cell carcinoma	2	1	1	II	2
T39	M	57	52	nasopharyngeal squamous cell carcinoma	3	1	0	III	2
T40	M	51	43	nasopharyngeal squamous cell carcinoma	3	2	0	III	3
T41	M	87	43	nasopharyngeal squamous cell carcinoma	1	2	0	III	3
T42	M	68	40	nasopharyngeal squamous cell carcinoma	2	2	0	III	3
T43	F	65	39	nasopharyngeal squamous cell carcinoma	3	2	0	III	3
T44	M	69	42	nasopharyngeal squamous cell carcinoma	2	2	0	III	3
T45	M	113	40	nasopharyngeal squamous cell carcinoma	4	3	0	III	3
T46	M	78	39	nasopharyngeal squamous cell carcinoma	2	0	0	II	3
T47	F	78	38	nasopharyngeal squamous cell carcinoma	2	1	0	II	3
T48	F	102	42	nasopharyngeal squamous cell carcinoma	3	1	0	II	3
T49	M	88	38	nasopharyngeal squamous cell carcinoma	1	1	0	II	3
T50	M	63	42	nasopharyngeal squamous cell carcinoma	2	1	0	II	3
T51	M	71	58	nasopharyngeal squamous cell carcinoma	2	2	0	III	3
T52	M	21	60	nasopharyngeal squamous cell carcinoma	3	2	0	III	3
T53	F	68	45	nasopharyngeal squamous cell carcinoma	4	2	0	IV	3
T54	M	71	53	nasopharyngeal squamous cell carcinoma	1	2	0	III	3
T55	M	80	66	nasopharyngeal squamous cell carcinoma	2	2	0	III	3
T56	M	24	41	nasopharyngeal squamous cell carcinoma	2	2	0	III	3
T57	M	20	35	nasopharyngeal squamous cell carcinoma	2	3	0	IV	3
T58	M	50	31	nasopharyngeal squamous cell carcinoma	2	3	0	IV	3
T59	M	37	53	nasopharyngeal squamous cell carcinoma	2	3	0	IV	3
T60	M	21	49	nasopharyngeal squamous cell carcinoma	2	2	0	III	3
T61	F	70	41	nasopharyngeal squamous cell carcinoma	2	0	0	II	3
T62	M	7	49	nasopharyngeal squamous cell carcinoma	3	0	0	III	3
T63	M	38	59	nasopharyngeal squamous cell carcinoma	4	1	1	IV	3
T64	M	118	62	nasopharyngeal squamous cell carcinoma	3	2	0	III	0
T65	M	115	48	nasopharyngeal squamous cell carcinoma	2	3	1	IV	0
T66	M	114	41	nasopharyngeal squamous cell carcinoma	2	3	0	IV	0
T67	F	109	51	nasopharyngeal squamous cell carcinoma	2	1	0	II	1
T68	M	114	37	nasopharyngeal squamous cell carcinoma	2	2	1	IV	0
T69	M	100	52	nasopharyngeal squamous cell carcinoma	3	2	0	III	1
T70	M	114	31	nasopharyngeal squamous cell carcinoma	2	2	0	III	1
T71	M	130	43	nasopharyngeal squamous cell carcinoma	2	2	0	III	1
T72	F	123	32	nasopharyngeal squamous cell carcinoma	4	1	0	IV	1
T73	F	69	24	nasopharyngeal squamous cell carcinoma	3	2	0	III	1
T74	M	88	33	nasopharyngeal squamous cell carcinoma	4	1	0	IV	1
T75	M	54	46	nasopharyngeal squamous cell carcinoma	1	0	0	I	1
T76	F	95	62	nasopharyngeal squamous cell carcinoma	4	0	0	III	1
T77	M	36	43	nasopharyngeal squamous cell carcinoma	2	0	0	III	1
T78	M	102	69	nasopharyngeal squamous cell carcinoma	1	0	0	I	1
T79	M	71	64	nasopharyngeal squamous cell carcinoma	2	1	0	II	1
T80	F	63	54	nasopharyngeal squamous cell carcinoma	2	2	0	III	1
T81	F	19	51	nasopharyngeal squamous cell carcinoma	2	2	0	III	1
T82	M	91	62	nasopharyngeal squamous cell carcinoma	4	2	0	IV	1
T83	M	31	50	nasopharyngeal squamous cell carcinoma	2	2	0	III	1
T84	M	38	55	nasopharyngeal squamous cell carcinoma	2	3	0	IV	1
T85	M	109	49	nasopharyngeal squamous cell carcinoma	3	0	0	III	2
T86	M	76	47	nasopharyngeal squamous cell carcinoma	1	1	0	II	2
T87	M	52	49	nasopharyngeal squamous cell carcinoma	3	1	0	III	2
T88	F	3	48	nasopharyngeal squamous cell carcinoma	2	1	0	II	2
T89	M	105	47	nasopharyngeal squamous cell carcinoma	2	2	0	III	2
T90	M	41	34	nasopharyngeal squamous cell carcinoma	2	2	0	III	2
T91	M	81	59	nasopharyngeal squamous cell carcinoma	2	2	0	III	2
T92	M	16	39	nasopharyngeal squamous cell carcinoma	2	2	0	III	2
T93	F	62	50	nasopharyngeal squamous cell carcinoma	1	2	0	III	2
T94	M	34	51	nasopharyngeal squamous cell carcinoma	2	3	0	III	2
T95	M	93	34	nasopharyngeal squamous cell carcinoma	2	2	0	I	2
T96	M	80	44	nasopharyngeal squamous cell carcinoma	2	2	0	I	2
T97	F	73	48	nasopharyngeal squamous cell carcinoma	2	2	0	III	2
T98	M	104	47	nasopharyngeal squamous cell carcinoma	1	0	0	I	3
T99	M	104	46	nasopharyngeal squamous cell carcinoma	2	2	0	III	3
T100	M	104	50	nasopharyngeal squamous cell carcinoma	2	0	0	II	3
T101	M	66	50	nasopharyngeal squamous cell carcinoma	3	1	1	IV	3
T102	M	66	62	nasopharyngeal squamous cell carcinoma	2	0	0	II	3
T103	M	123	37	nasopharyngeal squamous cell carcinoma	2	1	0	II	3
T104	F	111	49	nasopharyngeal squamous cell carcinoma	2	0	0	II	3
T105	M	111	73	nasopharyngeal squamous cell carcinoma	1	1	0	II	3
T106	M	99	50	nasopharyngeal squamous cell carcinoma	2	1	1	IV	3
T107	F	117	42	nasopharyngeal squamous cell carcinoma	2	0	0	II	3
T108	M	65	52	nasopharyngeal squamous cell carcinoma	3	0	0	III	3
T109	M	91	49	nasopharyngeal squamous cell carcinoma	2	2	0	III	3
T110	M	58	62	nasopharyngeal squamous cell carcinoma	2	2	0	III	3
T111	F	32	52	nasopharyngeal squamous cell carcinoma	4	1	1	IV	3
T112	F	80	57	nasopharyngeal squamous cell carcinoma	2	0	0	II	3
T113	M	111	62	nasopharyngeal squamous cell carcinoma	2	0	0	II	3
T114	M	73	66	nasopharyngeal squamous cell carcinoma	3	3	0	IV	3
T115	M	37	45	nasopharyngeal squamous cell carcinoma	1	0	1	IV	3
T116	M	16	47	nasopharyngeal squamous cell carcinoma	4	0	0	IV	3
T117	M	81	52	nasopharyngeal squamous cell carcinoma	1	2	0	III	3
T118	F	108	49	nasopharyngeal squamous cell carcinoma	1	0	0	I	3
T119	F	96	26	nasopharyngeal squamous cell carcinoma	2	3	0	IV	3
T120	F	85	50	nasopharyngeal squamous cell carcinoma	1	0	0	I	3
T121	M	33	51	nasopharyngeal squamous cell carcinoma	3	3	0	IV	3
T122	M	66	50	nasopharyngeal squamous cell carcinoma	4	3	0	IV	3
T123	M	98	67	nasopharyngeal squamous cell carcinoma	3	1	0	III	3
T124	M	68	55	nasopharyngeal squamous cell carcinoma	2	2	0	III	3
T125	M	4	62	nasopharyngeal squamous cell carcinoma	3	2	1	IV	3
T126	M	21	76	nasopharyngeal squamous cell carcinoma	4	0	0	IV	3
T127	M	99	39	nasopharyngeal squamous cell carcinoma	2	0	0	II	3
T128	F	45	63	nasopharyngeal squamous cell carcinoma	2	2	0	III	3
T129	M	17	52	nasopharyngeal squamous cell carcinoma	2	2	0	III	3
T130	M	37	61	nasopharyngeal squamous cell carcinoma	2	2	0	III	3
T131	M	7	44	nasopharyngeal squamous cell carcinoma	3	1	0	III	3
T132	F	79	65	nasopharyngeal squamous cell carcinoma	2	1	0	II	3
T133	M	17	39	nasopharyngeal squamous cell carcinoma	2	2	0	III	3
T134	M	42	56	nasopharyngeal squamous cell carcinoma	1	2	0	III	3
T135	M	6	77	nasopharyngeal squamous cell carcinoma	2	2	0	III	3
T136	M	73	53	nasopharyngeal squamous cell carcinoma	2	1	0	II	3
T137	F	72	49	nasopharyngeal squamous cell carcinoma	3	1	0	III	3
T138	M	13	38	nasopharyngeal squamous cell carcinoma	4	2	1	IV	3
T139	M	51	46	nasopharyngeal squamous cell carcinoma	4	0	0	IV	3
T140	M	4	62	nasopharyngeal squamous cell carcinoma	2	3	0	IV	3
T141	M	5	63	nasopharyngeal squamous cell carcinoma	2	2	1	IV	3
T142	M	9	27	nasopharyngeal squamous cell carcinoma	2	3	0	IV	3
T143	M	72	48	nasopharyngeal squamous cell carcinoma	4	2	0	IV	3
T144	M	39	44	nasopharyngeal squamous cell carcinoma	4	2	0	IV	3
T145	M	33	36	nasopharyngeal squamous cell carcinoma	2	2	0	III	3
T146	M	8	55	nasopharyngeal squamous cell carcinoma	2	3	0	IV	3
T147	F	40	29	nasopharyngeal squamous cell carcinoma	3	0	0	III	3
T148	M	43	46	nasopharyngeal squamous cell carcinoma	4	2	0	IV	3
T149	M	32	59	nasopharyngeal squamous cell carcinoma	2	1	0	II	3
T150	M	31	46	nasopharyngeal squamous cell carcinoma	2	2	1	IV	3
T151	M	36	59	nasopharyngeal squamous cell carcinoma	2	3	1	IV	3
T152	M	14	75	nasopharyngeal squamous cell carcinoma	4	2	0	IV	3
T153	M	97	65	nasopharyngeal squamous cell carcinoma	2	1	0	II	3
T154	F	62	45	nasopharyngeal squamous cell carcinoma	3	3	0	IV	3
T155	M	14	55	nasopharyngeal squamous cell carcinoma	3	2	1	IV	3
T156	F	19	49	nasopharyngeal squamous cell carcinoma	2	2	1	IV	3
T157	M	1	66	nasopharyngeal squamous cell carcinoma	3	3	1	IV	3
T158	M	3	36	nasopharyngeal squamous cell carcinoma	1	2	1	IV	3
T159	F	15	55	nasopharyngeal squamous cell carcinoma	2	2	0	III	3
