# Supplementary material for: Circular RNA circPVT1 promotes nasopharyngeal carcinoma metastasis via the β-TrCP/c-Myc/SRSF1 positive feedback loop
Source: Mol Cancer. 2022 Oct 5;21:192. doi: 10.1186/s12943-022-01659-w (PMC9533486; doi:10.1186/s12943-022-01659-w)
Supplement: Supplementary file 3 — Additional file 3: Supplemental Table 3. Probes for fluorescence in situ hybridization and RNA pulldown, siRNAs, primers for qRT-PCR and vector construction. [file 12943_2022_1659_MOESM3_ESM.xlsx]

## Sheet: Sheet1
Supplemental Table 3. Probes for fluorescence in situ hybridization and RNA pulldown, siRNAs, primers for qRT-PCR and vectors construction.
Symbols	Target sequences
siRNAs	sense (5'-3')	antisense (5'-3')
siCtrl	5’-UUCUCCGAACGUGUCACGUTT-3’	5’-ACGUGACACGUUCGGAGAATT-3’
sicircPVT1	5’-GCUCAGCUGGGCUUGAGGCCUGA-3’	5’-UCAGGCCUCAAGCCCAGCUGAGC-3’
siSRSF1	5’-ACGAUUGCCGCAUCUACGU-3’	5’-ACGUAGAUGCGGCAAUCGU-3’
sic-Myc	5'-GAGGAUAUCUGGAAGAAAUTT-3'	5'-AUUUCUUCCAGAUAUCCUCTT-3'
Primers for qRT-PCR
GAPDH-Forward	5’-CAAGGTCATCCATGACAACTTTG-3’
GAPDH-Reverse	5’-GTCCACCACCCTGTTGCTGTAG-3’
U6-Forward	5’-CTCGCTTCGGCAGCACA-3’
U6-Reverse	5’-AACGCTTCACGAATTTGCGT-3’
c-Myc-Forward	5’-CGTCTCCACACATCAGCACAA-3’
c-Myc-Reverse	5’-TCTTGGCAGCAGGATAGTCCTT-3’
SRSF1-Forward	5’-ATGTCGGGAGGTGGTGTGATTC-3’
SRSF1-Reverse	5’-TGTTCCACGGCCGCTTCGAG-3’
circPVT1-Forward	5’-CTATGGAATGTAAGACCCCGA-3’
circPVT1-Reverse	5’-GCTCAGAAAATACTTGAACGA-3’
PVT1-Forward	5’-CCCGGCACATTTCAGGATAC-3’
PVT1-Reverse	5’-AGTCGGGGTCTTACATTCCA-3’
PVT1 exon 2-Forward	5’-CTTGGAGGCTGAGGAGTTCA-3’
PVT1 exon 2-Reverse	5’-ACATTTCCTGCTGCCGTTTT-3’
Primers for the overexpression vectors
circPVT1-Forward	5’-CCATCGATGGCCTAGTCTTTTGGCCAG-3’
circPVT1-Reverse	5’-TCCCCGCGGCTCAAGCCCAGCTGAG-3’
Probes for fluorescence in situ hybridization and RNA pulldown
Scrambled sequences	5’-ACGTGACACGTTCGGAGAATT-3’
circPVT1	5’-GCCAAAAGATCAGGCCTCAAGCCCAGCTGA-3’
