# Supplementary material for: Circular RNA circPVT1 promotes nasopharyngeal carcinoma metastasis via the β-TrCP/c-Myc/SRSF1 positive feedback loop
Source: Mol Cancer. 2022 Oct 5;21:192. doi: 10.1186/s12943-022-01659-w (PMC9533486; doi:10.1186/s12943-022-01659-w)
Supplement: Supplementary file 4 — Additional file 4: Supplemental Table 4. List of antibodies for immunohistochemistry, western blotting, immunofluorescence, and RNA pull-down experiments. [file 12943_2022_1659_MOESM4_ESM.xlsx]

## Sheet: Sheet1
Supplemental Table 4. List of antibodies for immunohistochemistry, western blotting, immunofluorescence, and RNA pulldown experiments.
Antibody	Catalog Number	Company
Anti-human GAPDH Mouse Monoclonal Antibody	60004-1-Ig	Proteintech Group, Inc
Anti-human β-TrCP Rabbit Monoclonal Antibody	4394	Cell Signaling Technology
Anti-human c-Myc Rabbit Monoclonal Antibody	10828-1-AP	Proteintech Group, Inc
Anti-human SRSF1 Rabbit Monoclonal Antibody	12929-2-AP	Proteintech Group, Inc
Anti-human RhoA Rabbit Monoclonal Antibody	2117	Cell Signaling Technology
Anti-human RhoC Rabbit Monoclonal Antibody	3430	Cell Signaling Technology
Anti-human E-Cadherin Rabbit Monoclonal Antibody	3195	Cell Signaling Technology
Anti-human Vimentin Rabbit Monoclonal Antibody	5741	Cell Signaling Technology
Anti-FLAG® M2 Mouse Monoclonal antibody	F1804	Sigma-Aldrich
Anti-human Ubiquitin Mouse Monoclonal Antibody	3936	Cell Signaling Technology
Normal Mouse IgG Polyclonal Antibody	12-371	Millipore
Anti-human Phospho-c-Myc(T58+S62) Polyclonal Antibody	CY5046	Abways
