# Supplementary material for: Circular RNA circPVT1 promotes nasopharyngeal carcinoma metastasis via the β-TrCP/c-Myc/SRSF1 positive feedback loop
Source: Mol Cancer. 2022 Oct 5;21:192. doi: 10.1186/s12943-022-01659-w (PMC9533486; doi:10.1186/s12943-022-01659-w)
Supplement: Supplementary file 5 — Additional file 5: Supplemental Table 5. The potential circPVT1-interacting proteins in CNE2 cells identified by LC-MS/MS spectrometry after pull-down with the biontin-labeled circPVT1 probe. [file 12943_2022_1659_MOESM5_ESM.xlsx]

## Sheet: Sheet2
Supplemental Table 5. The circPVT1 potentially interacting proteins in CNE2 cells using the LC-MS/MS method after pulldown by the biontin labeled circPVT1 probe.
Accession	Gene names	Protein names	MW [kDa]	Protein score	Protein_coverage (%)
Q9Y297	BTRC	F-box/WD repeat-containing protein 1A	68.867	1526.17	45.3416
P07814	EPRS1	Bifunctional glutamate/proline--tRNA ligase	170.483	886.806	21.8254
P11940	PABPC1	Polyadenylate-binding protein 1	70.626	689.162	35.2201
P09874	PARP1	Poly [ADP-ribose] polymerase 1	113.012	654.831	28.7968
Q9UHB9	SRP68	Signal recognition particle subunit SRP68	70.686	616.102	29.0271
P04350	TUBB4A	Tubulin beta-4A chain	49.554	564.294	47.973
Q7L2E3	DHX30	ATP-dependent RNA helicase DHX30	133.855	562.22	19.7655
O00425	IGF2BP3	Insulin-like growth factor 2 mRNA-binding protein 3	63.666	553.538	31.6062
P16989	YBX3	Y-box-binding protein 3	40.066	549.696	41.9355
Q12906	ILF3	Interleukin enhancer-binding factor 3	95.279	533.486	24.6085
P41252	IARS1	Isoleucine--tRNA ligase, cytoplasmic	144.406	492.235	18.859
Q7Z2W4	ZC3HAV1	Zinc finger CCCH-type antiviral protein 1	101.367	463.603	12.0843
P26368	U2AF2	Splicing factor U2AF 65 kDa subunit	53.467	456.535	36.6316
P62495	ETF1	Eukaryotic peptide chain release factor subunit 1	49	453.12	26.3158
Q9P2E9	RRBP1	Ribosome-binding protein 1	152.365	447.92	14.0426
P54136	RARS1	Arginine--tRNA ligase, cytoplasmic	75.331	445.98	30.7576
Q9NZI8	IGF2BP1	Insulin-like growth factor 2 mRNA-binding protein 1	63.441	426.955	23.7435
Q969S3	ZNF622	Zinc finger protein 622	54.237	422.062	34.8008
Q1KMD3	HNRNPUL2	Heterogeneous nuclear ribonucleoprotein U-like protein 2	85.052	409.257	19.411
Q9BQG0	MYBBP1A	Myb-binding protein 1A	148.762	408.507	12.7259
P48634	PRRC2A	Protein PRRC2A	228.724	381.373	8.94761
Q9UDY2	TJP2	Tight junction protein ZO-2	133.876	374.04	18.3193
P61221	ABCE1	ATP-binding cassette sub-family E member 1	67.271	372.565	28.7145
Q86V81	ALYREF	THO complex subunit 4	26.872	371.593	42.0233
P11021	HSPA5	Endoplasmic reticulum chaperone BiP	72.288	369.08	20.7951
Q15477	SKIV2L	Helicase SKI2W	137.668	366.99	15.2488
O00560	SDCBP	Syntenin-1	32.424	363.56	29.5302
Q9Y520	PRRC2C	Protein PRRC2C	316.718	357.495	6.87155
Q15046	KARS1	Lysine--tRNA ligase	68.005	349.376	20.603
P32969	RPL9	60S ribosomal protein L9	21.85	348.708	53.6458
O95793	STAU1	Double-stranded RNA-binding protein Staufen homolog 1	63.143	337.749	20.4506
Q9NX58	LYAR	Cell growth-regulating nucleolar protein	43.588	337.748	25.8575
Q15149	PLEC	Plectin	531.466	335.424	5.29462
P14868	DARS1	Aspartate--tRNA ligase, cytoplasmic	57.1	331.438	27.7445
Q96CT7	CCDC124	Coiled-coil domain-containing protein 124	25.82	329.413	30.0448
Q01130	SRSF2	Serine/arginine-rich splicing factor 2	25.461	329.385	26.6968
P06748	NPM1	Nucleophosmin	32.555	321.803	28.2313
O00159	MYO1C	Unconventional myosin-Ic	121.606	321.251	17.4976
P08729	KRT7	Keratin, type II cytoskeletal 7	51.354	320.188	23.6674
Q12905	ILF2	Interleukin enhancer-binding factor 2	43.035	316.701	28.9744
O43795	MYO1B	Unconventional myosin-Ib	131.902	316.667	12.1479
O76021	RSL1D1	Ribosomal L1 domain-containing protein 1	54.939	313.103	21.8367
Q9NR30	DDX21	Nucleolar RNA helicase 2	87.29	304.499	23.6271
P63173	RPL38	60S ribosomal protein L38	8.213	302.416	50
Q08J23	NSUN2	RNA cytosine C(5)-methyltransferase NSUN2	86.416	301.514	16.4276
P62841	RPS15	40S ribosomal protein S15	17.029	300.936	52.4138
Q2NL82	TSR1	Pre-rRNA-processing protein TSR1 homolog	91.752	298.582	12.0647
Q9NZB2	FAM120A	Constitutive coactivator of PPAR-gamma-like protein 1	121.811	292.644	8.22898
P47897	QARS1	Glutamine--tRNA ligase	87.743	288.43	13.9355
P61011	SRP54	Signal recognition particle 54 kDa protein	55.668	285.685	31.746
P53999	SUB1	Activated RNA polymerase II transcriptional coactivator p15	14.386	284.514	58.2677
Q14152	EIF3A	Eukaryotic translation initiation factor 3 subunit A	166.468	282.437	12.2287
Q9Y6M1	IGF2BP2	Insulin-like growth factor 2 mRNA-binding protein 2	66.081	279.364	15.8598
P12268	IMPDH2	Inosine-5'-monophosphate dehydrogenase 2	55.77	273.944	17.7043
Q12904	AIMP1	Aminoacyl tRNA synthase complex-interacting multifunctional protein 1	34.331	270.15	30.7692
P51116	FXR2	Fragile X mental retardation syndrome-related protein 2	74.178	269.462	17.3848
P27635	RPL10	60S ribosomal protein L10	24.588	259.938	34.5794
Q96SB4	SRPK1	SRSF protein kinase 1	74.278	259.506	15.1145
Q6PGP7	TTC37	Tetratricopeptide repeat protein 37	175.375	259.321	10.6777
Q99575	POP1	Ribonucleases P/MRP protein subunit POP1	114.636	257.727	11.7188
P56192	MARS1	Methionine--tRNA ligase, cytoplasmic	101.052	257.592	17
P56537	EIF6	Eukaryotic translation initiation factor 6	26.582	253.867	26.9388
P0DMV8	HSPA1A	Heat shock 70 kDa protein 1A	70.009	253.564	10.4524
P68104	EEF1A1	Elongation factor 1-alpha 1	50.109	251.629	20.1299
Q14527	HLTF	Helicase-like transcription factor	113.857	250.56	16.4519
Q8TDN6	BRIX1	Ribosome biogenesis protein BRX1 homolog	41.375	249.891	19.83
P08621	SNRNP70	U1 small nuclear ribonucleoprotein 70 kDa	51.526	244.989	25.4005
Q9UQ80	PA2G4	Proliferation-associated protein 2G4	43.759	244.643	29.4416
Q00577	PURA	Transcriptional activator protein Pur-alpha	34.889	240.805	27.6398
Q9BUF5	TUBB6	Tubulin beta-6 chain	49.825	239.503	19.9552
Q71RC2	LARP4	La-related protein 4	80.546	238.563	18.0939
Q13283	G3BP1	Ras GTPase-activating protein-binding protein 1	52.132	237.58	18.0258
Q9BUJ2	HNRNPUL1	Heterogeneous nuclear ribonucleoprotein U-like protein 1	95.679	234.976	8.64486
Q4G0J3	LARP7	La-related protein 7	66.857	229.394	12.543
P38159	RBMX	RNA-binding motif protein, X chromosome	42.306	229.367	17.9028
P20290	BTF3	Transcription factor BTF3	22.154	207.185	46.1165
P61978	HNRNPK	Heterogeneous nuclear ribonucleoprotein K	50.944	201.369	14.2549
Q13310	PABPC4	Polyadenylate-binding protein 4	70.738	199.518	11.8012
P67936	TPM4	Tropomyosin alpha-4 chain	28.504	199.409	27.8226
Q9BRJ6	C7orf50	Uncharacterized protein C7orf50	22.07	199.27	42.7835
Q9NUQ6	SPATS2L	SPATS2-like protein	61.691	199.136	13.2616
Q9UNX3	RPL26L1	60S ribosomal protein L26-like 1	17.246	198.336	31.0345
O00458	IFRD1	Interferon-related developmental regulator 1	50.236	194.079	15.7428
Q01844	EWSR1	RNA-binding protein EWS	68.436	190.736	9.14634
O60841	EIF5B	Eukaryotic translation initiation factor 5B	138.742	190.552	9.5082
P42166	TMPO	Lamina-associated polypeptide 2, isoform alpha	75.446	188.869	11.5274
P46778	RPL21	60S ribosomal protein L21	18.553	186.74	37.5
Q86UE4	MTDH	Protein LYRIC	63.799	186.076	13.9175
P09012	SNRPA	U1 small nuclear ribonucleoprotein A	31.259	184.402	29.7872
Q07955	SRSF1	Serine/arginine-rich splicing factor 1	27.728	182.624	35.8871
P31943	HNRNPH1	Heterogeneous nuclear ribonucleoprotein H	49.198	181.29	10.0223
Q9H6S0	YTHDC2	3'-5' RNA helicase YTHDC2	160.147	179.097	5.87413
O43143	DHX15	Pre-mRNA-splicing factor ATP-dependent RNA helicase DHX15	90.875	176.223	9.81132
Q7L2J0	MEPCE	7SK snRNA methylphosphate capping enzyme	74.31	174.609	6.67634
P62314	SNRPD1	Small nuclear ribonucleoprotein Sm D1	13.273	172.698	36.9748
Q7KZF4	SND1	Staphylococcal nuclease domain-containing protein 1	101.934	172.322	11.7582
Q9H0D6	XRN2	5'-3' exoribonuclease 2	108.513	164.529	5.89474
Q13501	SQSTM1	Sequestosome-1	47.657	161.916	14.7727
O43809	NUDT21	Cleavage and polyadenylation specificity factor subunit 5	26.211	158.308	18.5022
Q9H2U1	DHX36	ATP-dependent DNA/RNA helicase DHX36	114.688	157.126	5.25794
Q3KQU3	MAP7D1	MAP7 domain-containing protein 1	92.764	154.01	9.03686
Q9Y383	LUC7L2	Putative RNA-binding protein Luc7-like 2	46.486	152.826	17.3469
P52597	HNRNPF	Heterogeneous nuclear ribonucleoprotein F	45.643	149.44	14.4578
P52272	HNRNPM	Heterogeneous nuclear ribonucleoprotein M	77.464	147.03	9.86301
Q8N684	CPSF7	Cleavage and polyadenylation specificity factor subunit 7	52.018	145.546	11.8896
Q96PK6	RBM14	RNA-binding protein 14	69.449	142.759	8.52018
Q8WWM7	ATXN2L	Ataxin-2-like protein	113.304	142.078	9.48837
Q14444	CAPRIN1	Caprin-1	78.318	141.278	11.8477
Q9UMS4	PRPF19	Pre-mRNA-processing factor 19	55.146	139.245	14.2857
Q15646	OASL	2'-5'-oligoadenylate synthase-like protein	59.189	139.172	11.8677
Q02543	RPL18A	60S ribosomal protein L18a	20.749	136.821	30.1136
Q7Z417	NUFIP2	Nuclear fragile X mental retardation-interacting protein 2	76.075	136.693	5.61151
Q9UHX1	PUF60	Poly(U)-binding-splicing factor PUF60	59.838	134.35	14.3113
Q6P158	DHX57	Putative ATP-dependent RNA helicase DHX57	155.507	133.904	3.24675
Q14103	HNRNPD	Heterogeneous nuclear ribonucleoprotein D0	38.41	131.103	9.85915
Q16698	DECR1	2,4-dienoyl-CoA reductase, mitochondrial	36.045	129.038	13.7313
Q9BVP2	GNL3	Guanine nucleotide-binding protein-like 3	61.954	128.678	6.01093
Q99459	CDC5L	Cell division cycle 5-like protein	92.194	127.318	4.86284
Q14498	RBM39	RNA-binding protein 39	59.343	125.195	8.86792
P14678	SNRPB	Small nuclear ribonucleoprotein-associated proteins B and B'	24.594	124.186	15.8333
O15372	EIF3H	Eukaryotic translation initiation factor 3 subunit H	39.905	121.22	5.39773
P04792	HSPB1	Heat shock protein beta-1	22.768	120.198	13.1707
P55884	EIF3B	Eukaryotic translation initiation factor 3 subunit B	92.424	119.519	7.12531
Q92841	DDX17	Probable ATP-dependent RNA helicase DDX17	80.222	118.471	3.56653
P63104	YWHAZ	14-3-3 protein zeta/delta	27.728	118.342	12.6531
P11387	TOP1	DNA topoisomerase 1	90.669	118.045	8.36601
P16402	H1-3	Histone H1.3	22.336	117.987	10.8597
Q9UNQ2	DIMT1	Probable dimethyladenosine transferase	35.214	114.407	13.738
Q06787	FMR1	Synaptic functional regulator FMR1	71.131	113.682	6.96203
Q9Y3Y2	CHTOP	Chromatin target of PRMT1 protein	26.38	112.987	5.24194
Q9UKD2	MRTO4	mRNA turnover protein 4 homolog	27.543	112.854	25.523
P62306	SNRPF	Small nuclear ribonucleoprotein F	9.719	111.38	15.1163
Q16630	CPSF6	Cleavage and polyadenylation specificity factor subunit 6	59.173	110.6	10.5263
P17844	DDX5	Probable ATP-dependent RNA helicase DDX5	69.105	109.834	4.72313
Q5SW79	CEP170	Centrosomal protein of 170 kDa	175.187	109.77	1.89394
Q9Y262	EIF3L	Eukaryotic translation initiation factor 3 subunit L	66.684	108.138	6.91489
Q96KR1	ZFR	Zinc finger RNA-binding protein	116.939	108.055	3.07263
Q9Y3C1	NOP16	Nucleolar protein 16	21.175	107.641	22.4719
Q9P2J5	LARS1	Leucine--tRNA ligase, cytoplasmic	134.379	107.633	3.48639
P49327	FASN	Fatty acid synthase	273.254	106.644	1.15492
Q9Y3B9	RRP15	RRP15-like protein	31.465	106.11	4.60993
Q9UN81	L1RE1	LINE-1 retrotransposable element ORF1 protein	40.031	105.923	8.57988
P05141	SLC25A5	ADP/ATP translocase 2	32.831	103.997	19.1275
Q13895	BYSL	Bystin	49.57	103.949	12.1281
Q9HCE1	MOV10	Helicase MOV-10	113.599	102.053	5.48355
O95816	BAG2	BAG family molecular chaperone regulator 2	23.757	101.707	9.47867
P27694	RPA1	Replication protein A 70 kDa DNA-binding subunit	68.095	101.528	6.16883
Q9UN86	G3BP2	Ras GTPase-activating protein-binding protein 2	54.088	101.199	8.29876
Q9UG63	ABCF2	ATP-binding cassette sub-family F member 2	71.245	99.9587	7.54414
O95104	SCAF4	SR-related and CTD-associated factor 4	125.79	99.7874	2.61552
Q9Y5B9	SUPT16H	FACT complex subunit SPT16	119.838	99.744	3.82044
P62861	FAU	40S ribosomal protein S30	6.644	98.5682	32.2034
Q08945	SSRP1	FACT complex subunit SSRP1	81.024	95.4415	8.03949
Q5JTH9	RRP12	RRP12-like protein	143.611	94.9679	5.24287
Q6P5R6	RPL22L1	60S ribosomal protein L22-like 1	14.598	94.3977	19.6721
Q07157	TJP1	Tight junction protein ZO-1	195.34	91.8667	4.51945
Q12894	IFRD2	Interferon-related developmental regulator 2	54.779	91.5347	7.70751
P62987	UBA52	Ubiquitin-60S ribosomal protein L40	14.719	91.2177	34.375
P83111	LACTB	Serine beta-lactamase-like protein LACTB, mitochondrial	60.655	91.03	2.74223
Q6Y7W6	GIGYF2	GRB10-interacting GYF protein 2	149.978	90.7534	3.61817
Q9BZE4	GTPBP4	Nucleolar GTP-binding protein 1	73.918	89.5436	6.15142
P83881	RPL36A	60S ribosomal protein L36a	12.433	89.3326	26.4151
P62979	RPS27A	Ubiquitin-40S ribosomal protein S27a	17.953	88.9895	27.5641
Q13435	SF3B2	Splicing factor 3B subunit 2	100.165	88.9049	5.02793
O60814	H2BC12	Histone H2B type 1-K	13.882	87.4794	17.4603
Q01780	EXOSC10	Exosome component 10	100.768	87.4341	2.82486
O60506	SYNCRIP	Heterogeneous nuclear ribonucleoprotein Q	69.56	87.1802	5.61798
Q99848	EBNA1BP2	Probable rRNA-processing protein EBP2	34.83	87.0495	14.3791
Q13243	SRSF5	Serine/arginine-rich splicing factor 5	31.245	86.328	17.2794
P08670	VIM	Vimentin	53.619	84.9082	5.5794
Q969Q0	RPL36AL	60S ribosomal protein L36a-like	12.461	84.1106	26.4151
P84103	SRSF3	Serine/arginine-rich splicing factor 3	19.318	83.4324	21.3415
P05455	SSB	Lupus La protein	46.808	82.5885	8.08824
Q9GZR7	DDX24	ATP-dependent RNA helicase DDX24	96.271	82.3881	6.98487
P35637	FUS	RNA-binding protein FUS	53.394	82.0837	9.31559
O75531	BANF1	Barrier-to-autointegration factor	10.052	79.703	40.4494
Q9UHR5	SAP30BP	SAP30-binding protein	33.85	78.42	4.87013
Q16629	SRSF7	Serine/arginine-rich splicing factor 7	27.35	78.2218	10.9244
Q6P2Q9	PRPF8	Pre-mRNA-processing-splicing factor 8	273.427	78.2201	2.35546
P09661	SNRPA1	U2 small nuclear ribonucleoprotein A'	28.398	78.15	5.4902
O43390	HNRNPR	Heterogeneous nuclear ribonucleoprotein R	70.899	76.5102	5.52923
P62318	SNRPD3	Small nuclear ribonucleoprotein Sm D3	13.907	76.3	15.0794
Q13155	AIMP2	Aminoacyl tRNA synthase complex-interacting multifunctional protein 2	35.326	75.3902	13.125
Q9NW13	RBM28	RNA-binding protein 28	85.685	74.1282	2.89855
O95232	LUC7L3	Luc7-like protein 3	51.435	73.6942	7.87037
Q13823	GNL2	Nucleolar GTP-binding protein 2	83.603	72.5699	6.01915
Q8TDD1	DDX54	ATP-dependent RNA helicase DDX54	98.534	72.15	1.24858
Q15050	RRS1	Ribosome biogenesis regulatory protein homolog	41.168	71.5073	8.21918
P27708	CAD	CAD protein	242.829	70.18	0.539326
Q8WXX5	DNAJC9	DnaJ homolog subfamily C member 9	29.891	69.98	4.23077
Q9GZS3	WDR61	WD repeat-containing protein 61	33.56	69.89	9.5082
P60468	SEC61B	Protein transport protein Sec61 subunit beta	9.968	69.25	15.625
Q9ULX3	NOB1	RNA-binding protein NOB1	46.646	69.0575	6.31068
Q96HS1	PGAM5	Serine/threonine-protein phosphatase PGAM5, mitochondrial	31.985	68.9803	10.7266
P78362	SRPK2	SRSF protein kinase 2	77.478	68.7462	3.48837
Q99729	HNRNPAB	Heterogeneous nuclear ribonucleoprotein A/B	36.202	68.6582	10.241
O94906	PRPF6	Pre-mRNA-processing factor 6	106.858	68.17	1.59405
Q06265	EXOSC9	Exosome complex component RRP45	48.918	65.33	2.50569
O75821	EIF3G	Eukaryotic translation initiation factor 3 subunit G	35.589	64.7239	13.4375
Q9HCH3	CPNE5	Copine-5	65.692	64.03	2.36088
Q9BXS6	NUSAP1	Nucleolar and spindle-associated protein 1	49.422	63.3437	7.48299
Q14240	EIF4A2	Eukaryotic initiation factor 4A-II	46.373	63.14	2.457
Q7L014	DDX46	Probable ATP-dependent RNA helicase DDX46	117.29	62.9867	4.17071
B5ME19	EIF3CL	Eukaryotic translation initiation factor 3 subunit C-like protein	105.407	62.84	3.71991
P17096	HMGA1	High mobility group protein HMG-I/HMG-Y	11.669	62.6516	23.3645
Q04837	SSBP1	Single-stranded DNA-binding protein, mitochondrial	17.249	62.1822	15.5405
Q9NYL9	TMOD3	Tropomodulin-3	39.57	62	7.10227
P08238	HSP90AB1	Heat shock protein HSP 90-beta	83.212	61.7804	5.1105
Q96GQ7	DDX27	Probable ATP-dependent RNA helicase DDX27	89.779	60.9586	4.52261
Q6UN15	FIP1L1	Pre-mRNA 3'-end-processing factor FIP1	66.487	60.71	6.73401
Q9UGY1	NOL12	Nucleolar protein 12	24.648	60.47	6.10329
P04406	GAPDH	Glyceraldehyde-3-phosphate dehydrogenase	36.03	60.04	4.1791
P46087	NOP2	Probable 28S rRNA (cytosine(4447)-C(5))-methyltransferase	89.247	60.0382	3.07882
P08579	SNRPB2	U2 small nuclear ribonucleoprotein B''	25.47	59.5299	8.44444
O14744	PRMT5	Protein arginine N-methyltransferase 5	72.638	59.4	2.04082
O15371	EIF3D	Eukaryotic translation initiation factor 3 subunit D	63.932	59.35	2.18978
Q15365	PCBP1	Poly(rC)-binding protein 1	37.474	59.2	3.65169
O43395	PRPF3	U4/U6 small nuclear ribonucleoprotein Prp3	77.481	59.1	2.34261
Q96D46	NMD3	60S ribosomal export protein NMD3	57.566	58.82	3.37972
P07910	HNRNPC	Heterogeneous nuclear ribonucleoproteins C1/C2	33.65	57.64	4.57516
Q14157	UBAP2L	Ubiquitin-associated protein 2-like	114.465	56.881	2.75989
Q9H0A0	NAT10	RNA cytidine acetyltransferase	115.657	56.513	2.73171
Q9NPD3	EXOSC4	Exosome complex component RRP41	26.366	56.5	4.08163
Q86XZ4	SPATS2	Spermatogenesis-associated serine-rich protein 2	59.508	56.28	2.75229
Q13472	TOP3A	DNA topoisomerase 3-alpha	112.3	55.98	1.2987
Q13200	PSMD2	26S proteasome non-ATPase regulatory subunit 2	100.136	55.88	1.65198
P84090	ERH	Enhancer of rudimentary homolog	12.251	55.6661	16.3462
Q00610	CLTC	Clathrin heavy chain 1	191.493	55.39	1.37313
O75122	CLASP2	CLIP-associating protein 2	140.976	54.45	1.23648
Q13347	EIF3I	Eukaryotic translation initiation factor 3 subunit I	36.479	54.224	6.76923
Q96GA3	LTV1	Protein LTV1 homolog	54.821	53.98	2.52632
P11388	TOP2A	DNA topoisomerase 2-alpha	174.276	53.59	0.718485
P60228	EIF3E	Eukaryotic translation initiation factor 3 subunit E	52.187	53.4938	7.41573
P37108	SRP14	Signal recognition particle 14 kDa protein	14.561	53.47	27.2059
Q96K17	BTF3L4	Transcription factor BTF3 homolog 4	17.26	53.0729	17.7215
Q96QR8	PURB	Transcriptional activator protein Pur-beta	33.22	53.0001	13.7821
Q9NQ29	LUC7L	Putative RNA-binding protein Luc7-like 1	43.701	52.9357	9.97305
Q7L2H7	EIF3M	Eukaryotic translation initiation factor 3 subunit M	42.476	52.49	2.40642
O43324	EEF1E1	Eukaryotic translation elongation factor 1 epsilon-1	19.798	50.9572	8.04598
Q8IY81	FTSJ3	pre-rRNA 2'-O-ribose RNA methyltransferase FTSJ3	96.499	50.8425	4.13223
O00541	PES1	Pescadillo homolog	67.96	49.5695	4.93197
Q86U38	NOP9	Nucleolar protein 9	69.394	49.42	2.20126
Q07666	KHDRBS1	KH domain-containing, RNA-binding, signal transduction-associated protein 1	48.197	49.17	4.51467
Q9Y4P3	TBL2	Transducin beta-like protein 2	49.766	49.1	2.90828
P43243	MATR3	Matrin-3	94.565	48.97	1.65289
P50402	EMD	Emerin	28.976	48.53	4.72441
Q9BQ67	GRWD1	Glutamate-rich WD repeat-containing protein 1	49.388	48.42	3.58744
P62273	RPS29	40S ribosomal protein S29	6.672	48.4138	44.6429
Q15366	PCBP2	Poly(rC)-binding protein 2	38.556	48.4085	7.39726
Q5VTL8	PRPF38B	Pre-mRNA-splicing factor 38B	64.429	48.3	1.8315
Q96I24	FUBP3	Far upstream element-binding protein 3	61.602	47.5422	7.34266
Q9Y4Z0	LSM4	U6 snRNA-associated Sm-like protein LSm4	15.34	47.11	5.03597
Q9H1I8	ASCC2	Activating signal cointegrator 1 complex subunit 2	86.306	46.7997	3.96301
O75533	SF3B1	Splicing factor 3B subunit 1	145.738	46.7443	4.52454
Q8NFJ5	GPRC5A	Retinoic acid-induced protein 3	40.225	46.358	4.48179
Q99590	SCAF11	Protein SCAF11	164.551	45.44	0.683527
P26599	PTBP1	Polypyrimidine tract-binding protein 1	57.186	44.7504	4.7081
Q15393	SF3B3	Splicing factor 3B subunit 3	135.492	44.6157	1.88989
P05023	ATP1A1	Sodium/potassium-transporting ATPase subunit alpha-1	112.824	44.06	1.27077
Q13247	SRSF6	Serine/arginine-rich splicing factor 6	39.563	43.9014	4.65116
Q9BW19	KIFC1	Kinesin-like protein KIFC1	73.702	43.08	1.78306
Q9NVU7	SDAD1	Protein SDA1 homolog	79.82	42.46	2.47453
Q9NY12	GAR1	H/ACA ribonucleoprotein complex subunit 1	22.334	42.27	4.14747
P36542	ATP5F1C	ATP synthase subunit gamma, mitochondrial	32.975	42.24	7.38255
Q14669	TRIP12	E3 ubiquitin-protein ligase TRIP12	220.296	42.2384	1.25502
P35251	RFC1	Replication factor C subunit 1	128.175	41.53	1.0453
A5YKK6	CNOT1	CCR4-NOT transcription complex subunit 1	266.768	41.4192	0.799663
P20839	IMPDH1	Inosine-5'-monophosphate dehydrogenase 1	55.37	41.23	2.33463
Q9BRS2	RIOK1	Serine/threonine-protein kinase RIO1	65.542	40.9903	3.52113
P49411	TUFM	Elongation factor Tu, mitochondrial	49.51	40.94	1.32743
P02545	LMNA	Prelamin-A/C	74.095	40.79	1.65663
P10586	PTPRF	Receptor-type tyrosine-protein phosphatase F	212.744	40.26	0.31463
Q9NZN8	CNOT2	CCR4-NOT transcription complex subunit 2	59.7	40.1	2.59259
O00571	DDX3X	ATP-dependent RNA helicase DDX3X	73.198	40.06	1.81269
Q14980	NUMA1	Nuclear mitotic apparatus protein 1	238.115	40.05	0.70922
Q5RKV6	EXOSC6	Exosome complex component MTR3	28.218	40.0498	9.92647
P06396	GSN	Gelsolin	85.644	39.9916	2.55754
Q9P206	KIAA1522	Uncharacterized protein KIAA1522	107.03	38.88	2.22222
Q8WUM4	PDCD6IP	Programmed cell death 6-interacting protein	95.963	38.8049	4.03226
Q9H6F5	CCDC86	Coiled-coil domain-containing protein 86	40.211	38.76	2.5
Q15029	EFTUD2	116 kDa U5 small nuclear ribonucleoprotein component	109.366	38.43	2.57202
Q15428	SF3A2	Splicing factor 3A subunit 2	49.224	38.19	3.01724
P61927	RPL37	60S ribosomal protein L37	11.071	37.98	7.21649
P55209	NAP1L1	Nucleosome assembly protein 1-like 1	45.346	37.68	2.8133
P50336	PPOX	Protoporphyrinogen oxidase	50.734	36.93	1.25786
P78371	CCT2	T-complex protein 1 subunit beta	57.452	36.53	2.24299
Q9BTC0	DIDO1	Death-inducer obliterator 1	243.723	36.33	1.07143
Q9ULV4	CORO1C	Coronin-1C	53.215	35.96	2.53165
O75909	CCNK	Cyclin-K	64.199	35.9	1.37931
Q6DKI1	RPL7L1	60S ribosomal protein L7-like 1	29.651	35.61	5.4902
Q01813	PFKP	ATP-dependent 6-phosphofructokinase, platelet type	85.542	35.54	1.27551
Q92522	H1-10	Histone H1.10	22.474	35.41	7.04225
Q14978	NOLC1	Nucleolar and coiled-body phosphoprotein 1	73.56	35.34	2.00286
Q8IWZ3	ANKHD1	Ankyrin repeat and KH domain-containing protein 1	269.291	34.78	0.236035
P23528	CFL1	Cofilin-1	18.491	34.57	6.62651
Q92974	ARHGEF2	Rho guanine nucleotide exchange factor 2	111.473	34.33	0.709939
Q99733	NAP1L4	Nucleosome assembly protein 1-like 4	42.797	34.15	4.8
P14866	HNRNPL	Heterogeneous nuclear ribonucleoprotein L	64.092	34.15	1.86757
Q14974	KPNB1	Importin subunit beta-1	97.108	34.13	1.36986
Q9NWT1	PAK1IP1	p21-activated protein kinase-interacting protein 1	43.936	33.32	2.80612
P68431	H3C1	Histone H3.1	15.394	33.02	5.14706
Q9UIV1	CNOT7	CCR4-NOT transcription complex subunit 7	32.724	32.78	3.50877
Q86SQ0	PHLDB2	Pleckstrin homology-like domain family B member 2	142.07	32.17	0.638468
P04004	VTN	Vitronectin	54.271	32.06	3.13808
A6NHQ2	FBLL1	rRNA/tRNA 2'-O-methyltransferase fibrillarin-like protein 1	34.782	31.75	3.29341
Q96AG4	LRRC59	Leucine-rich repeat-containing protein 59	34.909	31.52	7.16612
Q9BUQ8	DDX23	Probable ATP-dependent RNA helicase DDX23	95.524	30.84	1.34146
P47755	CAPZA2	F-actin-capping protein subunit alpha-2	32.929	30.63	3.4965
P09234	SNRPC	U1 small nuclear ribonucleoprotein C	17.381	29.7	5.66038
Q96AK3	APOBEC3D	DNA dC-&gt;dU-editing enzyme APOBEC-3D	46.568	29.47	3.10881
O60884	DNAJA2	DnaJ homolog subfamily A member 2	45.717	29.42	1.69903
P00367	GLUD1	Glutamate dehydrogenase 1, mitochondrial	61.359	29.05	2.86738
P04908	H2AC4	Histone H2A type 1-B/E	14.127	28.98	21.5385
Q00325	SLC25A3	Phosphate carrier protein, mitochondrial	40.069	28.89	1.9337
A4D1E9	GTPBP10	GTP-binding protein 10	42.906	28.71	2.84238
A8MWD9	SNRPGP15	Putative small nuclear ribonucleoprotein G-like protein 15	8.538	28.1781	15.7895
Q9UBB5	MBD2	Methyl-CpG-binding domain protein 2	43.228	28.02	1.45985
Q5T9A4	ATAD3B	ATPase family AAA domain-containing protein 3B	72.527	27.59	1.69753
Q9NVN8	GNL3L	Guanine nucleotide-binding protein-like 3-like protein	65.532	27.45	1.71821
O95400	CD2BP2	CD2 antigen cytoplasmic tail-binding protein 2	37.623	26.59	4.10557
Q08380	LGALS3BP	Galectin-3-binding protein	65.289	26.11	1.88034
P52292	KPNA2	Importin subunit alpha-1	57.826	25.98	2.83554
O75643	SNRNP200	U5 small nuclear ribonucleoprotein 200 kDa helicase	244.353	25.84	0.79588
Q8IWX8	CHERP	Calcium homeostasis endoplasmic reticulum protein	103.637	24.99	1.52838
Q9H8H2	DDX31	Probable ATP-dependent RNA helicase DDX31	94.029	24.25	1.17509
Q9UK99	FBXO3	F-box only protein 3	54.525	24.17	1.27389
Q12986	NFX1	Transcriptional repressor NF-X1	124.312	23.85	0.535714
Q99959	PKP2	Plakophilin-2	97.355	23.77	1.4756
Q13045	FLII	Protein flightless-1 homolog	144.659	23.7	0.945626
Q13151	HNRNPA0	Heterogeneous nuclear ribonucleoprotein A0	30.822	23.6	4.2623
Q04637	EIF4G1	Eukaryotic translation initiation factor 4 gamma 1	175.382	23.57	1.1257
O95373	IPO7	Importin-7	119.44	23.55	1.05973
P38646	HSPA9	Stress-70 protein, mitochondrial	73.635	23.46	2.79823
P09382	LGALS1	Galectin-1	14.706	23.3	5.92593
Q14694	USP10	Ubiquitin carboxyl-terminal hydrolase 10	87.08	22.86	1.12782
P62937	PPIA	Peptidyl-prolyl cis-trans isomerase A	18.001	22.76	5.45455
O75683	SURF6	Surfeit locus protein 6	41.426	22.72	2.21607
O00303	EIF3F	Eukaryotic translation initiation factor 3 subunit F	37.54	22.47	3.08123
P57088	TMEM33	Transmembrane protein 33	27.96	21.95	3.64372
Q70JA7	CHSY3	Chondroitin sulfate synthase 3	100.221	21.45	0.680272
O60832	DKC1	H/ACA ribonucleoprotein complex subunit DKC1	57.638	20.52	3.89105
Q96DT5	DNAH11	Dynein heavy chain 11, axonemal	520.038	20.1	0.132861
Q8IZH2	XRN1	5'-3' exoribonuclease 1	193.985	19.68	0.52755
Q9H089	LSG1	Large subunit GTPase 1 homolog	75.178	19.65	3.95137
P08254	MMP3	Stromelysin-1	53.943	19.6	1.46751
