# Supplementary material for: Circular RNA circPVT1 promotes nasopharyngeal carcinoma metastasis via the β-TrCP/c-Myc/SRSF1 positive feedback loop
Source: Mol Cancer. 2022 Oct 5;21:192. doi: 10.1186/s12943-022-01659-w (PMC9533486; doi:10.1186/s12943-022-01659-w)
Supplement: Supplementary file 6 — Additional file 6: Supplemental Table 6. The potential β-TrCP-interacting proteins in CNE2 cells identified by LC-MS/MS spectrometry after pull-down with β-TrCP antibody. [file 12943_2022_1659_MOESM6_ESM.xlsx]

## Sheet: Sheet2
Supplemental Table 6. The β-TrCP potentially interacting proteins in CNE2 cells using the LC-MS/MS method after pulldown by β-TrCP antibody.
Accession	Protein names	Gene names	MW [kDa]	Protein score	Sequence coverage (%)
P01106	Myc proto-oncogene protein	MYC	48.8	40	2
P01857	Immunoglobulin heavy constant gamma 1	IGHG1	36.1	41	5
Q07666	KH domain-containing, RNA-binding, signal transduction-associated protein 1	KHDRBS1	48.2	292	26
P11940	Polyadenylate-binding protein 1	PABPC1	70.6	528	34
P01614	Immunoglobulin kappa variable 2D-40	IGKV2D-40	13.3	31	6
P07437	Tubulin beta chain	TUBB	49.6	428	58
P60709	Actin, cytoplasmic 1	ACTB	41.7	462	43
Q96PK6	RNA-binding protein 14	RBM14	69.4	477	23
O00571	ATP-dependent RNA helicase DDX3X	DDX3X	73.2	600	29
Q9Y297	F-box/WD repeat-containing protein 1A	BTRC	68.8	424	33
P61978	Heterogeneous nuclear ribonucleoprotein K	HNRNPK	50.9	329	38
P68363	Tubulin alpha-1B chain	TUBA1B	50.1	405	38
P31943	Heterogeneous nuclear ribonucleoprotein H	HNRNPH1	49.2	331	30
Q92499	ATP-dependent RNA helicase DDX1	DDX1	82.4	351	29
Q9Y3I0	RNA-splicing ligase RtcB homolog	RTCB	55.2	218	25
P31942	Heterogeneous nuclear ribonucleoprotein H3	HNRNPH3	36.9	381	33
P11142	Heat shock cognate 71 kDa protein	HSPA8	70.9	322	29
Q14157	Ubiquitin-associated protein 2-like	UBAP2L	114.5	353	21
Q00839	Heterogeneous nuclear ribonucleoprotein U	HNRNPU	90.5	353	21
P26373	60S ribosomal protein L13	RPL13	24.2	87	21
Q13283	Ras GTPase-activating protein-binding protein 1	G3BP1	52.1	186	25
P05141	ADP/ATP translocase 2	SLC25A5	32.8	70	19
Q9UN86	Ras GTPase-activating protein-binding protein 2	G3BP2	54.1	198	20
P68104	Elongation factor 1-alpha 1	EEF1A1	50.1	77	18
Q7Z417	Nuclear fragile X mental retardation-interacting protein 2	NUFIP2	76.1	268	25
P62241	40S ribosomal protein S8	RPS8	24.2	144	32
Q8WWM7	Ataxin-2-like protein	ATXN2L	113.3	204	17
P15880	40S ribosomal protein S2	RPS2	31.3	57	11
P52272	Heterogeneous nuclear ribonucleoprotein M	HNRNPM	77.5	380	19
Q08211	ATP-dependent RNA helicase A	DHX9	140.9	265	13
P62701	40S ribosomal protein S4, X isoform	RPS4X	29.6	101	21
P09651	Heterogeneous nuclear ribonucleoprotein A1	HNRNPA1	38.7	380	37
P36578	60S ribosomal protein L4	RPL4	47.7	107	22
O14979	Heterogeneous nuclear ribonucleoprotein D-like	HNRNPDL	46.4	64	11
P51114	Fragile X mental retardation syndrome-related protein 1	FXR1	69.7	293	23
P0DMV8	Heat shock 70 kDa protein 1A	HSPA1A	70	197	19
P68371	Tubulin beta-4B chain	TUBB4B	49.8	406	53
P02768	Albumin	ALB	69.3	113	6
Q14694	Ubiquitin carboxyl-terminal hydrolase 10	USP10	87.1	162	14
O15027	Protein transport protein Sec16A	SEC16A	251.7	224	10
Q13310	Polyadenylate-binding protein 4	PABPC4	70.7	325	21
Q96IZ0	PRKC apoptosis WT1 regulator protein	PAWR	36.5	188	33
P23396	40S ribosomal protein S3	RPS3	26.7	57	13
P19474	E3 ubiquitin-protein ligase TRIM21	TRIM21	54.1	112	16
P67809	Y-box-binding protein 1	YBX1	35.9	268	46
Q3MHD2	Protein LSM12 homolog	LSM12	21.7	119	21
P62805	Histone H4	H4C1	11.4	146	43
Q14444	Caprin-1	CAPRIN1	78.3	109	11
P43243	Matrin-3	MATR3	94.6	361	14
P62917	60S ribosomal protein L8	RPL8	28	67	13
Q9Y224	RNA transcription, translation and transport factor protein	RTRAF	28.1	283	30
P35637	RNA-binding protein FUS	FUS	53.4	135	10
Q15717	ELAV-like protein 1	ELAVL1	36.1	171	20
P62753	40S ribosomal protein S6	RPS6	28.7	153	14
P27635	60S ribosomal protein L10	RPL10	24.6	73	20
P62851	40S ribosomal protein S25	RPS25	13.7	48	15
P26599	Polypyrimidine tract-binding protein 1	PTBP1	57.2	189	16
Q9BRP1	Programmed cell death protein 2-like	PDCD2L	39.4	39	8
O95218	Zinc finger Ran-binding domain-containing protein 2	ZRANB2	37.4	209	11
Q9NQG5	Regulation of nuclear pre-mRNA domain-containing protein 1B	RPRD1B	36.9	234	32
Q12905	Interleukin enhancer-binding factor 2	ILF2	43	131	15
O60506	Heterogeneous nuclear ribonucleoprotein Q	SYNCRIP	69.6	128	15
P40429	60S ribosomal protein L13a	RPL13A	23.6	73	14
P62913	60S ribosomal protein L11	RPL11	20.2	78	20
P19338	Nucleolin	NCL	76.6	181	12
P46781	40S ribosomal protein S9	RPS9	22.6	59	16
P61247	40S ribosomal protein S3a	RPS3A	29.9	139	18
P39023	60S ribosomal protein L3	RPL3	46.1	72	12
P22626	Heterogeneous nuclear ribonucleoproteins A2/B1	HNRNPA2B1	37.4	226	20
P62249	40S ribosomal protein S16	RPS16	16.4	58	23
P62269	40S ribosomal protein S18	RPS18	17.7	58	13
Q9NYF8	Bcl-2-associated transcription factor 1	BCLAF1	106.1	127	8
O43143	Pre-mRNA-splicing factor ATP-dependent RNA helicase DHX15	DHX15	90.9	195	12
Q9Y4Z0	U6 snRNA-associated Sm-like protein LSm4	LSM4	15.3	26	5
Q15233	Non-POU domain-containing octamer-binding protein	NONO	54.2	149	15
P07910	Heterogeneous nuclear ribonucleoproteins C1/C2	HNRNPC	33.7	113	11
P62750	60S ribosomal protein L23a	RPL23A	17.7	31	19
Q01844	RNA-binding protein EWS	EWSR1	68.4	128	6
P62424	60S ribosomal protein L7a	RPL7A	30	40	15
Q5JSZ5	Protein PRRC2B	PRRC2B	242.8	292	6
P61254	60S ribosomal protein L26	RPL26	17.2	52	16
P63208	S-phase kinase-associated protein 1	SKP1	18.6	56	15
P62277	40S ribosomal protein S13	RPS13	17.2	36	17
P62244	40S ribosomal protein S15a	RPS15A	14.8	54	24
P46013	Proliferation marker protein Ki-67	MKI67	358.5	99	6
Q5T6F2	Ubiquitin-associated protein 2	UBAP2	117	159	10
Q12906	Interleukin enhancer-binding factor 3	ILF3	95.3	80	5
Q15287	RNA-binding protein with serine-rich domain 1	RNPS1	34.2	74	9
Q92900	Regulator of nonsense transcripts 1	UPF1	124.3	137	9
O43823	A-kinase anchor protein 8	AKAP8	76.1	177	10
P62280	40S ribosomal protein S11	RPS11	18.4	26	9
P68133	Actin, alpha skeletal muscle	ACTA1	42	200	25
Q9UKV3	Apoptotic chromatin condensation inducer in the nucleus	ACIN1	151.8	148	5
P25440	Bromodomain-containing protein 2	BRD2	88	138	10
P62899	60S ribosomal protein L31	RPL31	14.5	54	18
Q9HCG8	Pre-mRNA-splicing factor CWC22 homolog	CWC22	105.4	129	6
P51991	Heterogeneous nuclear ribonucleoprotein A3	HNRNPA3	39.6	156	21
P50914	60S ribosomal protein L14	RPL14	23.4	76	11
P62995	Transformer-2 protein homolog beta	TRA2B	33.6	105	18
Q8NCA5	Protein FAM98A	FAM98A	55.2	72	11
O00203	AP-3 complex subunit beta-1	AP3B1	121.2	143	6
P49790	Nuclear pore complex protein Nup153	NUP153	153.8	160	10
P46776	60S ribosomal protein L27a	RPL27A	16.6	31	7
Q9BYJ9	YTH domain-containing family protein 1	YTHDF1	60.8	119	6
P14866	Heterogeneous nuclear ribonucleoprotein L	HNRNPL	64.1	51	9
P52597	Heterogeneous nuclear ribonucleoprotein F	HNRNPF	45.6	241	14
P25705	ATP synthase subunit alpha, mitochondrial	ATP5F1A	59.7	76	12
Q66PJ3	ADP-ribosylation factor-like protein 6-interacting protein 4	ARL6IP4	44.9	63	5
P12270	Nucleoprotein TPR	TPR	267.1	121	4
Q7Z4V5	Hepatoma-derived growth factor-related protein 2	HDGFL2	74.3	85	10
P22087	rRNA 2'-O-methyltransferase fibrillarin	FBL	33.8	44	13
Q96HS1	Serine/threonine-protein phosphatase PGAM5, mitochondrial	PGAM5	32	47	8
P10809	60 kDa heat shock protein, mitochondrial	HSPD1	61	110	12
Q92841	Probable ATP-dependent RNA helicase DDX17	DDX17	80.2	148	8
Q16777	Histone H2A type 2-C	H2AC20	14	21	15
P08238	Heat shock protein HSP 90-beta	HSP90AB1	83.2	83	5
Q8IV04	Carabin	TBC1D10C	49.7	33	2
Q86YZ3	Hornerin	HRNR	282.2	185	7
O00425	Insulin-like growth factor 2 mRNA-binding protein 3	IGF2BP3	63.7	103	6
Q02878	60S ribosomal protein L6	RPL6	32.7	120	16
Q8NC51	Plasminogen activator inhibitor 1 RNA-binding protein	SERBP1	44.9	134	13
P17844	Probable ATP-dependent RNA helicase DDX5	DDX5	69.1	143	6
P61313	60S ribosomal protein L15	RPL15	24.1	66	15
Q07955	Serine/arginine-rich splicing factor 1	SRSF1	27.7	40	10
P18077	60S ribosomal protein L35a	RPL35A	12.5	46	25
Q16778	Histone H2B type 2-E	H2BC21	13.9	156	21
Q13428	Treacle protein	TCOF1	152	49	3
P18124	60S ribosomal protein L7	RPL7	29.2	51	11
P84090	Enhancer of rudimentary homolog	ERH	12.3	34	11
P62081	40S ribosomal protein S7	RPS7	22.1	43	18
P08670	Vimentin	VIM	53.6	54	7
P38919	Eukaryotic initiation factor 4A-III	EIF4A3	46.8	80	10
Q06830	Peroxiredoxin-1	PRDX1	22.1	48	6
Q9Y5A9	YTH domain-containing family protein 2	YTHDF2	62.3	55	4
P38646	Stress-70 protein, mitochondrial	HSPA9	73.6	35	5
P81605	Dermcidin	DCD	11.3	0	13
Q13151	Heterogeneous nuclear ribonucleoprotein A0	HNRNPA0	30.8	86	17
P12956	X-ray repair cross-complementing protein 6	XRCC6	69.8	126	9
P06576	ATP synthase subunit beta, mitochondrial	ATP5F1B	56.5	51	9
P06733	Alpha-enolase	ENO1	47.1	44	10
Q12931	Heat shock protein 75 kDa, mitochondrial	TRAP1	80.1	32	2
P16989	Y-box-binding protein 3	YBX3	40.1	151	21
P60866	40S ribosomal protein S20	RPS20	13.4	27	9
P06748	Nucleophosmin	NPM1	32.6	93	12
Q9Y2W1	Thyroid hormone receptor-associated protein 3	THRAP3	108.6	46	2
P05387	60S acidic ribosomal protein P2	RPLP2	11.7	44	24
Q14134	Tripartite motif-containing protein 29	TRIM29	65.8	49	3
Q5D862	Filaggrin-2	FLG2	247.9	145	3
P59665	Neutrophil defensin 1	DEFA1	10.2	49	10
P38159	RNA-binding motif protein, X chromosome	RBMX	42.3	22	2
Q9BUJ2	Heterogeneous nuclear ribonucleoprotein U-like protein 1	HNRNPUL1	95.7	72	5
Q9NQR4	Omega-amidase NIT2	NIT2	30.6	33	2
P10599	Thioredoxin	TXN	11.7	48	12
P84103	Serine/arginine-rich splicing factor 3	SRSF3	19.3	0	5
P18621	60S ribosomal protein L17	RPL17	21.4	60	14
O75494	Serine/arginine-rich splicing factor 10	SRSF10	31.3	38	11
O95816	BAG family molecular chaperone regulator 2	BAG2	23.8	60	9
P62826	GTP-binding nuclear protein Ran	RAN	24.4	43	12
Q92504	Zinc transporter SLC39A7	SLC39A7	50.1	42	3
P84098	60S ribosomal protein L19	RPL19	23.5	89	13
P05386	60S acidic ribosomal protein P1	RPLP1	11.5	32	14
P24928	DNA-directed RNA polymerase II subunit RPB1	POLR2A	217	112	3
P83731	60S ribosomal protein L24	RPL24	17.8	41	6
Q14978	Nucleolar and coiled-body phosphoprotein 1	NOLC1	73.6	40	6
Q9NZI8	Insulin-like growth factor 2 mRNA-binding protein 1	IGF2BP1	63.4	59	6
Q5VT52	Regulation of nuclear pre-mRNA domain-containing protein 2	RPRD2	155.9	40	3
P07355	Annexin A2	ANXA2	38.6	112	12
A0A075B6I1	Immunoglobulin lambda variable 4-60	IGLV4-60	13	56	8
P63173	60S ribosomal protein L38	RPL38	8.2	23	19
A0A075B6S5	Immunoglobulin kappa variable 1-27	IGKV1-27	12.7	23	14
P23246	Splicing factor, proline- and glutamine-rich	SFPQ	76.1	44	2
Q99959	Plakophilin-2	PKP2	97.4	54	5
Q8IW35	Centrosomal protein of 97 kDa	CEP97	96.9	27	2
P05388	60S acidic ribosomal protein P0	RPLP0	34.3	37	2
Q8IVT2	Mitotic interactor and substrate of PLK1	MISP	75.3	75	5
Q9NZB2	Constitutive coactivator of PPAR-gamma-like protein 1	FAM120A	121.8	73	4
Q5SW79	Centrosomal protein of 170 kDa	CEP170	175.2	121	2
P62266	40S ribosomal protein S23	RPS23	15.8	35	8
Q96HU8	GTP-binding protein Di-Ras2	DIRAS2	22.5	26	6
P62854	40S ribosomal protein S26	RPS26	13	26	6
P46782	40S ribosomal protein S5	RPS5	22.9	51	13
P19387	DNA-directed RNA polymerase II subunit RPB3	POLR2C	31.4	49	8
Q96KR1	Zinc finger RNA-binding protein	ZFR	116.9	51	3
Q04637	Eukaryotic translation initiation factor 4 gamma 1	EIF4G1	175.4	62	3
P09874	Poly [ADP-ribose] polymerase 1	PARP1	113	77	3
P11021	Endoplasmic reticulum chaperone BiP	HSPA5	72.3	50	6
P04350	Tubulin beta-4A chain	TUBB4A	49.6	247	46
Q9HCE1	Helicase MOV-10	MOV10	113.6	0	2
Q15393	Splicing factor 3B subunit 3	SF3B3	135.5	67	2
Q14257	Reticulocalbin-2	RCN2	36.9	43	9
Q9BRL6	Serine/arginine-rich splicing factor 8	SRSF8	32.3	26	3
P30876	DNA-directed RNA polymerase II subunit RPB2	POLR2B	133.8	58	3
P17480	Nucleolar transcription factor 1	UBTF	89.4	30	2
Q9UKV8	Protein argonaute-2	AGO2	97.1	39	4
Q16629	Serine/arginine-rich splicing factor 7	SRSF7	27.4	43	9
Q13595	Transformer-2 protein homolog alpha	TRA2A	32.7	53	5
Q6PKG0	La-related protein 1	LARP1	123.4	33	2
P62829	60S ribosomal protein L23	RPL23	14.9	0	11
P06703	Protein S100-A6	S100A6	10.2	32	9
P26641	Elongation factor 1-gamma	EEF1G	50.1	40	6
Q9H307	Pinin	PNN	81.6	43	1
P07195	L-lactate dehydrogenase B chain	LDHB	36.6	47	7
Q86V81	THO complex subunit 4	ALYREF	26.9	93	15
Q06787	Synaptic functional regulator FMR1	FMR1	71.1	69	5
Q71U36	Tubulin alpha-1A chain	TUBA1A	50.1	359	35
P46778	60S ribosomal protein L21	RPL21	18.6	44	9
Q99729	Heterogeneous nuclear ribonucleoprotein A/B	HNRNPAB	36.2	27	4
Q02413	Desmoglein-1	DSG1	113.7	66	3
Q14103	Heterogeneous nuclear ribonucleoprotein D0	HNRNPD	38.4	68	11
O43809	Cleavage and polyadenylation specificity factor subunit 5	NUDT21	26.2	39	8
O15014	Zinc finger protein 609	ZNF609	151.1	39	2
P27348	14-3-3 protein theta	YWHAQ	27.7	40	10
Q13049	E3 ubiquitin-protein ligase TRIM32	TRIM32	71.9	72	2
P50402	Emerin	EMD	29	28	5
P08708	40S ribosomal protein S17	RPS17	15.5	0	7
Q9NQH7	Xaa-Pro aminopeptidase 3	XPNPEP3	57	27	1
Q6YN16	Hydroxysteroid dehydrogenase-like protein 2	HSDL2	45.4	0	2
P60842	Eukaryotic initiation factor 4A-I	EIF4A1	46.1	56	7
P22061	Protein-L-isoaspartate(D-aspartate) O-methyltransferase	PCMT1	24.6	27	4
P63244	Receptor of activated protein C kinase 1	RACK1	35.1	98	9
Q5T749	Keratinocyte proline-rich protein	KPRP	64.1	46	6
Q9Y6M1	Insulin-like growth factor 2 mRNA-binding protein 2	IGF2BP2	66.1	76	5
P02100	Hemoglobin subunit epsilon	HBE1	16.2	39	7
P48047	ATP synthase subunit O, mitochondrial	ATP5PO	23.3	33	5
Q9NR30	Nucleolar RNA helicase 2	DDX21	87.3	38	2
Q6N069	N-alpha-acetyltransferase 16, NatA auxiliary subunit	NAA16	101.4	41	1
P61626	Lysozyme C	LYZ	16.5	43	6
P63104	14-3-3 protein zeta/delta	YWHAZ	27.7	62	10
O60832	H/ACA ribonucleoprotein complex subunit DKC1	DKC1	57.6	25	4
Q8N684	Cleavage and polyadenylation specificity factor subunit 7	CPSF7	52	60	3
P49368	T-complex protein 1 subunit gamma	CCT3	60.5	46	2
O43251	RNA binding protein fox-1 homolog 2	RBFOX2	41.3	38	4
O43852	Calumenin	CALU	37.1	34	4
Q15424	Scaffold attachment factor B1	SAFB	102.6	35	5
Q15007	Pre-mRNA-splicing regulator WTAP	WTAP	44.2	0	3
Q86SQ0	Pleckstrin homology-like domain family B member 2	PHLDB2	142.1	45	3
P15924	Desmoplakin	DSP	331.6	34	0
P12268	Inosine-5'-monophosphate dehydrogenase 2	IMPDH2	55.8	30	4
O43390	Heterogeneous nuclear ribonucleoprotein R	HNRNPR	70.9	49	4
P62847	40S ribosomal protein S24	RPS24	15.4	0	11
P62136	Serine/threonine-protein phosphatase PP1-alpha catalytic subunit	PPP1CA	37.5	23	3
O00422	Histone deacetylase complex subunit SAP18	SAP18	17.6	0	8
P41091	Eukaryotic translation initiation factor 2 subunit 3	EIF2S3	51.1	34	3
P20042	Eukaryotic translation initiation factor 2 subunit 2	EIF2S2	38.4	52	6
P05109	Protein S100-A8	S100A8	10.8	40	12
O00567	Nucleolar protein 56	NOP56	66	21	2
Q14498	RNA-binding protein 39	RBM39	59.3	33	3
Q1KMD3	Heterogeneous nuclear ribonucleoprotein U-like protein 2	HNRNPUL2	85.1	52	3
O14950	Myosin regulatory light chain 12B	MYL12B	19.8	20	6
Q9BY77	Polymerase delta-interacting protein 3	POLDIP3	46.1	33	7
Q9BQG0	Myb-binding protein 1A	MYBBP1A	148.8	51	2
P08195	4F2 cell-surface antigen heavy chain	SLC3A2	68	27	2
Q92567	Protein FAM168A	FAM168A	26.2	38	7
Q8IY81	pre-rRNA 2'-O-ribose RNA methyltransferase FTSJ3	FTSJ3	96.5	33	2
P50990	T-complex protein 1 subunit theta	CCT8	59.6	0	2
P29558	RNA-binding motif, single-stranded-interacting protein 1	RBMS1	44.5	42	4
P61513	60S ribosomal protein L37a	RPL37A	10.3	54	20
Q07021	Complement component 1 Q subcomponent-binding protein, mitochondrial	C1QBP	31.3	44	5
Q9Y285	Phenylalanine--tRNA ligase alpha subunit	FARSA	57.5	36	4
P13010	X-ray repair cross-complementing protein 5	XRCC5	82.7	23	2
