# Supplementary material for: Circular RNA circPVT1 promotes nasopharyngeal carcinoma metastasis via the β-TrCP/c-Myc/SRSF1 positive feedback loop
Source: Mol Cancer. 2022 Oct 5;21:192. doi: 10.1186/s12943-022-01659-w (PMC9533486; doi:10.1186/s12943-022-01659-w)
Supplement: Supplementary file 7 — Additional file 7: Supplemental Table 7. Proteomic analysis of circPVT1-regulated proteins in CNE2 cells after transfected with the circPVT1overexpression or empty vectors, followed by LC-MS/MS spectrometry. [file 12943_2022_1659_MOESM7_ESM.xlsx]

## Sheet: Sheet1
Supplemental Table 7. Proteomic analysis of circPVT1-regulated proteins in CNE2 cells after transfected with the circPVT1 overexpression or empty vectors identified using the LC-MS/MS spectrometry.
Accession	Gene	Peptides score of vector	Peptides score of circPVT1	Peptides area of vector	Peptides area of circPVT1	Ratio Area-circPVT1/Area-vector
A0A0A0MR02	VDAC2	51.0521	63.2672	1.03534e+08	1.05128e+09	10.1539
P02538	KRT6A	152.025	68.6704	1.04707e+09	1.04967e+10	10.0249
C9JRH2	RCC1	31.8052	54.2643	8.4951e+07	8.15471e+08	9.59932
P13647	KRT5	43.0345	59.0485	9.69217e+08	8.89026e+09	9.17262
P00505	GOT2	44.691	68.8888	1.2105e+08	1.10456e+09	9.12477
C9JXB8	RPL24	29.11	63.5676	1.06325e+08	9.46774e+08	8.90449
P52815	MRPL12	30.5935	32.6486	4.39492e+07	3.76818e+08	8.57394
F5GZS6	SLC3A2	79.1237	83.1304	1.05237e+08	8.71118e+08	8.27771
P49207	RPL34	2.33319	6.0313	2.52826e+08	2.07774e+09	8.21806
A0A0A0MSQ0	PLS3	85.2869	73.9591	1.03541e+08	7.51123e+08	7.25434
P23526	AHCY	125.612	106.241	3.85059e+08	2.60672e+09	6.76966
P30050	RPL12	50.6803	58.4097	2.04647e+08	1.36042e+09	6.64764
O15511	ARPC5	21.2723	16.7199	3.08832e+08	2.03981e+09	6.60494
P12004	PCNA	64.1883	30.1964	2.73716e+08	1.69395e+09	6.18873
P08729	KRT7	120.714	132.022	1.33521e+09	8.00274e+09	5.99361
Q15181	PPA1	61.3286	65.0434	1.63578e+08	9.77107e+08	5.97335
P52907	CAPZA1	25.7014	35.2802	1.51344e+08	8.785e+08	5.80465
Q6IQ42	FUSIP1	1.98679	2.55976	2.05456e+08	1.18994e+09	5.79168
Q9P258	RCC2	32.139	38.5218	1.80824e+08	1.02762e+09	5.683
A0A0B4J1Z1	SRSF7	28.2135	37.8768	1.34012e+08	7.2197e+08	5.38735
E9PPJ0	SF3B2	24.0466	36.4968	8.4455e+07	4.52375e+08	5.3564
Q13501	SQSTM1	3.76635	17.523	4.1981e+07	2.23601e+08	5.32624
H7C4M9	UBE2H	14.2548	16.1559	5.2955e+07	2.81891e+08	5.32321
Q02878	RPL6	40.9291	98.7341	6.63869e+08	3.48723e+09	5.25289
Q15084	PDIA6	115.273	34.491	2.64524e+08	1.35643e+09	5.12783
Q8NC51	SERBP1	5.51682	13.5436	1.14302e+08	5.85223e+08	5.11996
Q5TA02	GSTO1	15.7365	20.5505	9.79195e+07	5.00381e+08	5.11012
P31153	MAT2A	3.84925	52.2594	1.2037e+08	6.0697e+08	5.04254
Q96QK1	VPS35	8.94705	8.929	4.93944e+07	2.40398e+08	4.8669
Q9Y383	LUC7L2	7.00162	6.07432	1.10129e+08	5.35208e+08	4.85981
P33993	MCM7	1.80461	8.15599	1.97864e+08	9.26819e+08	4.68413
P30153	PPP2R1A	37.7885	55.205	2.25988e+08	1.05631e+09	4.6742
P51858	HDGF	20.0532	41.2574	3.12587e+08	1.45815e+09	4.66477
Q9HB71	CACYBP	68.1812	105.359	1.30436e+08	6.08073e+08	4.66186
P56192	MARS	35.6981	14.1844	1.39622e+08	6.4858e+08	4.64527
P49915	GMPS	70.4053	48.8883	2.01951e+08	9.13008e+08	4.52093
A2A3R5	RPS6	32.1154	65.8268	4.56098e+08	2.05704e+09	4.51009
P16403	HIST1H1C	19.0883	45.9775	4.27317e+08	1.91548e+09	4.48256
E9PBF6	LMNB1	42.7954	42.2136	5.14922e+08	2.25238e+09	4.37421
P23284	PPIB	116.338	99.2859	6.8908e+08	3.01056e+09	4.36895
O14579	COPE	3.71805	6.09794	2.19463e+08	9.37814e+08	4.27323
Q03252	LMNB2	13.1213	5.87507	3.28564e+08	1.39557e+09	4.24748
O00410	IPO5	6.81125	39.3941	1.30654e+08	5.51644e+08	4.22217
Q9Y266	NUDC	9.81243	20.6322	1.11566e+08	4.66196e+08	4.17865
P62701	RPS4X	48.7188	55.207	4.05569e+08	1.67951e+09	4.14112
Q99832	CCT7	68.311	48.2121	3.40441e+08	1.38755e+09	4.07575
Q5T4L4	RPS27	7.5644	9.66448	7.80314e+07	3.17638e+08	4.07065
J3QLI9	SNRPD1	18.5578	54.7376	1.25207e+08	5.08227e+08	4.05909
Q12906	ILF3	66.4293	60.6716	3.09269e+08	1.21948e+09	3.9431
P11586	MTHFD1	91.5937	104.219	1.79761e+08	6.78006e+08	3.7717
J3QR09	RPL19	23.5729	31.9395	6.80844e+08	2.54095e+09	3.73205
P30048	PRDX3	45.2111	48.9675	6.22958e+08	2.29475e+09	3.68364
P13693	TPT1	32.083	36.3719	4.19271e+08	1.53075e+09	3.65098
P01891	HLA-A	75.1144	44.0977	3.06364e+08	1.11628e+09	3.64365
D6RAN4	RPL9	51.4932	105.507	2.52176e+08	9.04355e+08	3.58621
Q9Y230	RUVBL2	71.8416	68.1495	1.28007e+08	4.41583e+08	3.44969
P19105	MYL12A	12.0492	1.92656	3.00228e+07	1.00406e+08	3.34434
C9J9W2	LASP1	40.0982	30.4695	2.01392e+08	6.72664e+08	3.34007
Q03135	CAV1	26.9787	9.87542	2.20869e+08	6.99048e+08	3.16499
P30086	PEBP1	50.4898	44.7428	3.46208e+08	1.09095e+09	3.15114
Q09666	AHNAK	1020.89	734.362	9.33816e+08	2.93115e+09	3.13889
P18206	VCL	91.8533	98.6144	2.89826e+08	9.01023e+08	3.10884
Q14152	EIF3A	17.3186	48.0985	1.38531e+08	4.30004e+08	3.10402
O00299	CLIC1	124.336	44.9769	1.66972e+09	5.17042e+09	3.09659
O43399	TPD52L2	93.7988	91.701	3.82393e+08	1.1581e+09	3.02857
P26373	RPL13	47.161	52.3805	7.94153e+08	2.39316e+09	3.01347
E5RIW3	TBCA	20.1229	46.5629	2.43124e+08	7.29323e+08	2.9998
U3KQT1	ESD	5.86604	4.39298	5.36791e+08	1.60999e+09	2.99929
P61604	HSPE1	60.1725	54.8245	6.61264e+08	1.94781e+09	2.94558
O95373	IPO7	29.1225	78.2817	6.08239e+08	1.78442e+09	2.93375
P62269	RPS18	33.1274	38.1708	8.86129e+08	2.59368e+09	2.92698
A0A087X0R6	SNX12	2.53885	5.05232	1.08067e+08	3.16265e+08	2.92656
O75874	IDH1	18.2277	14.2274	7.47138e+07	2.15667e+08	2.88658
P55769	SNU13	9.69546	38.3544	7.1573e+07	2.05664e+08	2.87348
P00367	GLUD1	26.1983	31.2063	1.29753e+08	3.69846e+08	2.85039
Q07955	SRSF1	84.5512	107.682	7.75311e+07	2.18553e+08	2.81891
Q07666	KHDRBS1	15.871	4.00471	4.20974e+08	1.18078e+09	2.80488
Q92841	DDX17	65.8252	94.732	3.17963e+08	8.88095e+08	2.79308
P55060	CSE1L	13.8191	20.0288	2.05341e+08	5.70216e+08	2.77692
P08758	ANXA5	101.964	53.6278	8.01434e+08	2.21301e+09	2.76132
A0A096LNZ9	ISG15	29.3735	4.3489	3.9266e+09	1.07372e+10	2.73447
D6R9P3	HNRNPAB	58.3598	76.1784	4.52068e+08	1.2322e+09	2.7257
H0YLF3	B2M	6.58479	2.07141	1.25386e+09	3.41636e+09	2.72466
P22695	UQCRC2	52.3256	46.8041	1.51304e+08	4.08068e+08	2.697
P62854	RPS26	27.6415	28.2209	4.96914e+08	1.31428e+09	2.64488
P98179	RBM3	43.1245	61.9322	3.23645e+08	8.53042e+08	2.63574
Q13283	G3BP1	75.3008	73.3205	2.23242e+08	5.8753e+08	2.63181
Q5JR95	RPS8	51.4976	95.0547	4.65894e+08	1.22587e+09	2.63123
Q15029	EFTUD2	31.063	62.6102	1.10604e+09	2.90698e+09	2.62828
Q16543	CDC37	44.3827	41.5542	4.44972e+08	1.1635e+09	2.61478
M0R0F0	RPS5	9.17126	13.9954	6.40922e+08	1.67269e+09	2.60982
P43243	MATR3	87.477	106.684	5.3921e+08	1.40305e+09	2.60206
B1AHC9	XRCC6	95.088	76.7347	3.15512e+08	8.1269e+08	2.57578
Q99733	NAP1L4	40.9326	81.9816	1.14421e+09	2.93717e+09	2.56699
P08708	RPS17	55.0652	68.0875	1.10126e+09	2.80467e+09	2.54678
M0QZC5	RPS11	17.5154	26.8599	7.96361e+08	2.01444e+09	2.52955
P61978	HNRNPK	148.841	115.959	1.19941e+09	3.02488e+09	2.52197
Q9Y265	RUVBL1	24.471	35.7922	2.51031e+08	6.28362e+08	2.50313
H0YBN9	PPP2CB	26.4358	20.7468	1.21371e+08	3.00512e+08	2.47597
Q00610	CLTC	68.1748	44.5732	9.14417e+08	2.21465e+09	2.42192
P09211	GSTP1	185.242	194.028	3.0929e+08	7.42755e+08	2.40148
P17987	TCP1	79.8776	103.271	7.44782e+08	1.77237e+09	2.37971
P05787	KRT8	235.605	209.324	5.82453e+09	1.38011e+10	2.36948
P60842	EIF4A1	110.969	181.505	1.93239e+09	4.53018e+09	2.34434
H3BLU7	AKR7A2	11.998	2.41551	4.81249e+07	1.1248e+08	2.33725
O95831	AIFM1	30.3579	28.0014	4.2788e+08	9.98338e+08	2.33322
P28066	PSMA5	47.3093	42.3392	5.14518e+08	1.18851e+09	2.30995
Q9BUF5	TUBB6	305.306	235.148	2.36482e+09	5.43402e+09	2.29786
P26038	MSN	249.977	188.345	1.52634e+09	3.50548e+09	2.29665
O43776	NARS	10.2406	28.4494	5.78098e+07	1.3212e+08	2.28542
E9PQD7	RPS2	49.4086	55.5316	5.57592e+08	1.27407e+09	2.28495
Q9Y3F4	STRAP	52.5549	92.3299	1.55492e+08	3.49875e+08	2.25012
P23381	WARS	85.2381	29.2016	6.12649e+08	1.37826e+09	2.24967
P40227	CCT6A	80.9065	118.164	6.71376e+08	1.49491e+09	2.22664
Q8WUM4	PDCD6IP	25.3421	32.8673	1.70698e+08	3.75529e+08	2.19996
Q16658	FSCN1	123.354	78.6928	1.67732e+09	3.68587e+09	2.19747
H3BMT0	HN1L	73.8696	93.6011	2.04067e+08	4.4706e+08	2.19076
O00151	PDLIM1	4.45629	21.6441	1.24354e+08	2.6815e+08	2.15634
P26641	EEF1G	84.1378	89.5836	1.13485e+09	2.43949e+09	2.14961
P36578	RPL4	30.6802	114.222	1.22431e+09	2.62415e+09	2.14336
Q13200	PSMD2	24.6794	28.7254	2.12786e+08	4.51758e+08	2.12306
P15924	DSP	173.017	27.1696	4.20488e+08	8.90856e+08	2.11862
F6RFD5	DSTN	31.67	35.0844	4.13902e+08	8.69762e+08	2.10137
P50395	GDI2	60.6855	49.2467	6.76275e+08	1.41764e+09	2.09625
F5H6X6	GANAB	107.331	102.125	8.25576e+08	1.71641e+09	2.07904
F8VUA6	RPL18	19.8117	22.9212	3.89466e+08	8.00309e+08	2.05489
P00338	LDHA	245.577	149.447	8.59705e+09	1.74244e+10	2.02678
O00303	EIF3F	33.4518	83.5806	1.56105e+08	3.14859e+08	2.01696
F8VY02	ERP29	96.5321	130.183	1.8355e+08	3.68461e+08	2.00742
P60903	S100A10	45.6788	103.148	1.06409e+08	2.13383e+08	2.00531
P62191	PSMC1	9.31824	18.323	3.12928e+08	6.26825e+08	2.0031
B4DFG0	DEK	21.042	51.2037	1.37071e+08	2.71912e+08	1.98373
P51991	HNRNPA3	47.008	84.3844	3.51209e+08	6.89741e+08	1.9639
A0A0D9SF54	SPTAN1	33.217	22.2358	2.45579e+08	4.79066e+08	1.95076
P19338	NCL	159.405	248.168	1.0649e+09	2.07134e+09	1.9451
P02545	LMNA	298.925	253.934	2.4712e+09	4.79944e+09	1.94215
P00558	PGK1	839.463	478.746	9.59983e+09	1.85815e+10	1.93561
Q9UQ35	SRRM2	50.9335	77.7257	3.2175e+08	6.2028e+08	1.92783
Q9Y490	TLN1	47.4852	36.7775	2.12686e+08	4.08452e+08	1.92045
Q8TF09	DYNLRB2	22.8533	25.7656	2.94986e+08	5.60732e+08	1.90087
P00491	PNP	135.812	86.8392	1.69973e+08	3.20633e+08	1.88637
Q9UJZ1	STOML2	24.9311	31.4439	5.68545e+08	1.06365e+09	1.87083
E9PFN5	GSTK1	17.0348	13.5292	1.23842e+08	2.31169e+08	1.86665
Q07960	ARHGAP1	9.50067	17.456	4.16938e+08	7.70885e+08	1.84892
P47914	RPL29	15.8041	16.3499	1.41854e+09	2.61843e+09	1.84587
P04075	ALDOA	443.683	337.041	4.58881e+09	8.40992e+09	1.8327
P26583	HMGB2	37.9879	30.1446	7.50179e+08	1.37239e+09	1.82942
H0YNW5	DUT	13.6265	42.1627	4.24861e+08	7.73562e+08	1.82074
P50990	CCT8	121.633	183.899	9.32539e+08	1.6653e+09	1.78577
P14314	PRKCSH	30.4514	40.9762	9.41754e+08	1.66105e+09	1.76378
A0A087WUK2	HNRNPDL	56.294	58.7803	1.26161e+08	2.20452e+08	1.74739
P46777	RPL5	45.8807	63.5997	9.36182e+08	1.61656e+09	1.72676
Q13347	EIF3I	11.491	39.181	3.4766e+08	5.93983e+08	1.70852
P31689	DNAJA1	19.2291	35.1075	2.36902e+08	4.02885e+08	1.70064
P29401	TKT	242.475	246.074	1.60226e+09	2.67271e+09	1.66808
Q99613	EIF3C	22.799	55.7229	8.18021e+07	1.36274e+08	1.6659
Q15233	NONO	250.157	177.683	9.86433e+08	1.64316e+09	1.66575
P34932	HSPA4	86.6797	77.2051	6.84956e+08	1.14003e+09	1.66438
P23246	SFPQ	63.4042	138.03	1.38501e+09	2.29915e+09	1.66002
E7EQR4	EZR	190.892	162.751	8.53347e+08	1.39033e+09	1.62926
P28074	PSMB5	76.6759	80.6524	2.22642e+08	3.62333e+08	1.62743
P13639	EEF2	234.104	529.538	3.65859e+09	5.94804e+09	1.62577
P35579	MYH9	131.508	115.504	8.37106e+08	1.35847e+09	1.62282
G3V2Y4	SHMT2	25.0747	67.4996	2.55973e+08	4.11958e+08	1.60938
Q04760	GLO1	5.6311	8.42848	1.40492e+09	2.2464e+09	1.59895
P30101	PDIA3	126.223	135.105	1.55862e+09	2.46011e+09	1.57839
A0A087WTP3	KHSRP	51.9529	56.3758	4.88149e+08	7.62088e+08	1.56118
P63313	TMSB10	19.5282	12.097	4.43677e+08	6.86466e+08	1.54722
A2A2D0	STMN1	42.4291	41.4941	1.5592e+08	2.40645e+08	1.54338
Q04695	KRT17	174.478	86.3869	5.34719e+09	8.0771e+09	1.51053
P10599	TXN	18.5917	26.4016	8.86719e+08	5.86259e+08	0.661156
Q08J23	NSUN2	20.2826	62.9845	4.0561e+08	2.60109e+08	0.641279
P62913	RPL11	28.2118	39.641	1.34967e+09	8.51909e+08	0.631198
P25705	ATP5A1	115.015	148.134	7.98359e+08	4.97148e+08	0.622713
Q96AE4	FUBP1	59.6168	37.5563	3.45507e+08	2.12009e+08	0.613618
Q9UL46	PSME2	4.39368	2.02511	1.54401e+09	9.46912e+08	0.613283
A0A087WV51	CNN2	16.5189	46.9166	3.94896e+08	2.41703e+08	0.612067
P31946	YWHAB	66.4347	78.325	2.48134e+09	1.46203e+09	0.589211
P25788	PSMA3	16.7859	34.0216	5.48118e+08	3.1541e+08	0.575442
F5H6T1	ACTR2	40.7381	34.7585	8.72606e+08	4.99639e+08	0.572583
P62937	PPIA	189.282	167.122	6.32116e+09	3.52409e+09	0.557507
A0A087X2D0	SRSF3	24.5177	65.2014	7.23327e+08	3.9077e+08	0.54024
E9PLL6	RPL27A	38.1427	79.0583	1.21548e+09	6.50856e+08	0.535471
P06733	ENO1	870.477	921.086	2.46577e+10	1.29745e+10	0.526185
P25398	RPS12	43.4136	42.8041	1.26263e+09	6.56517e+08	0.51996
Q92598	HSPH1	33.5508	63.341	3.0505e+08	1.57832e+08	0.517397
P50454	SERPINH1	84.0565	50.2024	1.25945e+09	6.47832e+08	0.514376
A0A087WTT1	PABPC1	159.872	134.337	5.8724e+08	2.93976e+08	0.500607
P62081	RPS7	21.094	73.1289	9.86442e+08	4.71455e+08	0.477935
C9J0J7	PFN2	12.3212	26.1127	1.13531e+09	5.31736e+08	0.468362
P17174	GOT1	6.41143	19.9496	2.99162e+08	1.36331e+08	0.45571
A8MUD9	RPL7	59.8397	55.7768	2.16337e+09	9.6231e+08	0.44482
P31948	STIP1	96.3879	133.2	3.7735e+08	1.61192e+08	0.427168
O43707	ACTN4	339.39	196.866	3.38102e+09	1.43928e+09	0.425694
P68104	EEF1A1	216.193	340.589	8.3966e+09	3.40795e+09	0.405873
P08670	VIM	369.93	364.9	8.66053e+09	3.47214e+09	0.400916
P38646	HSPA9	170.285	224.412	3.11736e+09	1.24026e+09	0.397855
P31949	S100A11	40.8435	21.1028	1.23679e+09	4.6509e+08	0.376045
P0DMV9	HSPA1B	435.279	435.304	9.06053e+09	3.38102e+09	0.373159
H0Y8X1	SDHA	3.67525	3.50585	2.28888e+09	8.09707e+08	0.353757
P62805	HIST1H4A	61.9987	143.039	5.38111e+09	1.8803e+09	0.349425
B4DUR8	CCT3	85.3345	126.168	1.32969e+09	4.43853e+08	0.333801
P11142	HSPA8	383.99	559.187	7.77548e+09	2.40914e+09	0.309838
P02533	KRT14	78.8769	55.4636	3.29015e+09	9.99301e+08	0.303725
P14174	MIF	21.3159	10.5043	5.32245e+08	1.61488e+08	0.303409
E9PCY7	HNRNPH1	104.103	130.959	3.22154e+09	9.68814e+08	0.30073
D6RC06	HINT1	9.37306	14.8354	1.43104e+09	4.11987e+08	0.287894
P04350	TUBB4A	567.468	501.195	2.06469e+10	5.67361e+09	0.274792
P68371	TUBB4B	616.33	677.782	2.15341e+10	5.67361e+09	0.263471
P27797	CALR	100.83	39.1939	1.54344e+09	4.03783e+08	0.261612
P68366	TUBA4A	578.81	486	7.8568e+09	2.02289e+09	0.25747
P24534	EEF1B2	39.0593	17.9521	4.41075e+08	1.13505e+08	0.257338
Q6EEV6	SUMO4	12.8101	12.7068	1.43088e+09	3.43643e+08	0.240162
P07437	TUBB	639.73	765.092	2.52427e+10	5.67361e+09	0.224762
P0C0S5	H2AFZ	86.6971	68.3766	1.84539e+10	3.29851e+09	0.178743
E7ETK0	RPS24	35.3077	45.4506	2.17635e+09	3.73385e+08	0.171565
Q08211	DHX9	56.244	102.734	2.57688e+09	4.11543e+08	0.159706
P62826	RAN	137.308	105.53	2.4784e+09	3.93506e+08	0.158774
G3V1A4	CFL1	161.412	164.504	5.97712e+09	8.71143e+08	0.145746
P30041	PRDX6	33.8065	65.8971	1.52852e+09	2.19338e+08	0.143497
Q12931	TRAP1	103.616	158.494	3.7467e+09	4.96498e+08	0.132516
P20618	PSMB1	30.0914	14.6728	1.22904e+09	1.62707e+08	0.132385
P52597	HNRNPF	71.02	78.496	3.01303e+09	3.62321e+08	0.120252
P22626	HNRNPA2B1	113.529	148.742	1.06447e+10	1.18847e+09	0.111649
P37802	TAGLN2	137.447	135.309	4.80454e+09	5.24982e+08	0.109268
Q32Q12	NME1-NME2	72.5545	145.828	8.52103e+09	7.83226e+08	0.0919168
O60814	HIST1H2BK	69.3169	76.9415	5.66353e+10	4.98817e+09	0.0880753
P04908	HIST1H2AB	95.0392	213.391	1.90609e+10	1.34597e+09	0.0706142
P31942	HNRNPH3	15.2314	20.431	2.01621e+09	1.09434e+08	0.0542772
Q96KK5	HIST1H2AH	83.7024	187.185	1.98041e+10	7.74265e+08	0.0390962
E9PK54	HSPA8	246.645	362.497	7.77548e+09	1.81557e+08	0.02335
