# Supplementary material for: Circular RNA circPVT1 promotes nasopharyngeal carcinoma metastasis via the β-TrCP/c-Myc/SRSF1 positive feedback loop
Source: Mol Cancer. 2022 Oct 5;21:192. doi: 10.1186/s12943-022-01659-w (PMC9533486; doi:10.1186/s12943-022-01659-w)
Supplement: Supplementary file 8 — Additional file 8: Supplemental Table 8. Clinicopathological data of 3 NPC tissues measured by RNA pull-down. [file 12943_2022_1659_MOESM8_ESM.xlsx]

## Sheet: Sheet1
Supplemental Table 8. Clinicopathological data of 3 NPC tissues measured by RNA pull-down.
Patient No.	Gender (M=Male F=Female)	Age at Diagnosis	WHO histological diagnosis	T stage	N stage	M stage	Clinical Stages
Pat 01	M	NPC	nasopharyngeal squamous cell carcinoma	3	1	0	III
Pat 02	M	NPC	nasopharyngeal squamous cell carcinoma	3	3	0	IV
Pat 03	M	NPC	nasopharyngeal squamous cell carcinoma	3	1	0	III
