# Supplementary material for: Circular RNA circPVT1 promotes nasopharyngeal carcinoma metastasis via the β-TrCP/c-Myc/SRSF1 positive feedback loop
Source: Mol Cancer. 2022 Oct 5;21:192. doi: 10.1186/s12943-022-01659-w (PMC9533486; doi:10.1186/s12943-022-01659-w)
Supplement: Supplementary file 9 — Additional file 9: Supplemental Table 9. Clinicopathologicaldata of 30 paraffin-embedded NPC tissues for immunohistochemistry (IHC) and in situ hybridization (ISH). [file 12943_2022_1659_MOESM9_ESM.xlsx]

## Sheet: Sheet1
Supplemental Table 9. Clinicopathological data of 30 paraffin-embedded NPC tissues for immunohistochemistry (IHC) and in situ hybridization(ISH)
Patient No.	Gender (M = Male; F = Female)	Age	WHO histological diagnosis	T Stage	N Stage	M Stage	Clinical Stages	ISH Score of circPVT1	IHC Score of c-Myc	IHC Score of SRSF1
T1	M	37	nasopharyngeal squamous cell carcinoma	2	0	0	II	9	9	9
T2	M	34	nasopharyngeal squamous cell carcinoma	3	0	0	III	4	4	4
T3	M	45	nasopharyngeal squamous cell carcinoma	1	2	0	II	7.5	7.5	9
T4	M	29	nasopharyngeal squamous cell carcinoma	2	0	0	II	3.5	5	4.5
T5	M	41	nasopharyngeal squamous cell carcinoma	2	1	0	II	8.5	9	8.5
T6	M	50	nasopharyngeal squamous cell carcinoma	2	2	0	III	9	7.5	7.5
T7	M	33	nasopharyngeal squamous cell carcinoma	2	3	0	IV	7.5	6.5	5
T8	F	36	nasopharyngeal squamous cell carcinoma	3	0	0	III	7.5	4.5	6
T9	M	36	nasopharyngeal squamous cell carcinoma	3	2	0	III	6	6	6
T10	M	37	nasopharyngeal squamous cell carcinoma	3	2	0	III	7.5	5	6.5
T11	M	44	nasopharyngeal squamous cell carcinoma	3	3	0	IV	7.5	7.5	9
T12	M	24	nasopharyngeal squamous cell carcinoma	3	3	0	IV	7.5	7.5	9
T13	M	33	nasopharyngeal squamous cell carcinoma	3	3	0	IV	9	6.5	6.5
T14	F	27	nasopharyngeal squamous cell carcinoma	3	3	0	III	7.5	6	7.5
T15	F	39	nasopharyngeal squamous cell carcinoma	3	0	0	IV	9	9	9
T16	M	34	nasopharyngeal squamous cell carcinoma	4	2	0	IV	8.5	6	6.5
T17	F	39	nasopharyngeal squamous cell carcinoma	4	3	0	IV	9	7.5	7.5
T18	M	37	nasopharyngeal squamous cell carcinoma	4	4	0	IV	5	7.5	6.5
T19	M	30	nasopharyngeal squamous cell carcinoma	4	3	0	IV	3.5	2.5	3
T20	M	51	nasopharyngeal squamous cell carcinoma	2	2	0	III	7	7.5	8.5
T21	M	39	nasopharyngeal squamous cell carcinoma	3	2	0	III	3.5	6.5	6
T22	F	62	nasopharyngeal squamous cell carcinoma	2	2	0	III	3.5	5	4.5
T23	M	58	nasopharyngeal squamous cell carcinoma	4	3	0	IV	4.5	2.5	4
T24	M	66	nasopharyngeal squamous cell carcinoma	4	2	0	IV	5.5	4.5	7
T25	M	42	nasopharyngeal squamous cell carcinoma	2	1	0	II	9	9	9
T26	M	55	nasopharyngeal squamous cell carcinoma	3	1	0	II	7.5	9	7.5
T27	F	54	nasopharyngeal squamous cell carcinoma	1	1	0	II	1.5	1	1.5
T28	M	59	nasopharyngeal squamous cell carcinoma	2	1	0	II	4	4	4
T29	M	55	nasopharyngeal squamous cell carcinoma	2	2	0	III	4	5	5
T30	F	44	nasopharyngeal squamous cell carcinoma	3	2	0	III	6	4	4
